# Supplementary material for: In silico prediction of the impact of genomic variations in the small conductance calcium activated potassium channel SK3 structure and function
Source: Front Neurosci. 2025 Oct 10;19:1631536. doi: 10.3389/fnins.2025.1631536 (PMC12560630; doi:10.3389/fnins.2025.1631536)
Supplement: Supplementary file 1 [file Table_1.xlsx]

## Sheet: SupplementaryTable 1
Structure	TM Domains	CMD-Binding Missing	pLDDT (CaM-BD) †	Functional Interpretation	Caveat
Wild-Type	None	No	91.2	Full channel architecture: expected to conduct K⁺ and respond to Ca²⁺	No electrophysiology yet performed
V 202	S4, S5, Pore (H5), S6	Yes	NA	Major truncation; pore absent. Likely non-functional due to loss of gating and Ca²⁺ regulation**.	High AlphaFold confidence supports interpretation, but functional assays are needed for validation.
V 203	None	Yes	NA	Partial bundle (S1-S4 only); gating and conductance predicted severely impaired.	Structural modeling only; in vivo effect unknown
V 205	None	No	91.2	Near-WT geometry; likely functional, including Ca²⁺ sensitivity. ‡	Needs experimental verification
AlphaFold	None	No	91.2	High-confidence baseline model.	Reference only; not experimentally validated
