# Supplementary material for: In silico prediction of the impact of genomic variations in the small conductance calcium activated potassium channel SK3 structure and function
Source: Front Neurosci. 2025 Oct 10;19:1631536. doi: 10.3389/fnins.2025.1631536 (PMC12560630; doi:10.3389/fnins.2025.1631536)
Supplement: Supplementary file 2 [file Table_2.xlsx]

## Sheet: Sheet 1 - Structural_variants
Variant ID	vf	Location	Chr: bp	vf_allele	Alleles	gmaf_allele	gmaf_freq	Global MAF	Class	Source	Evidence	Clin. Sig.	Conseq. Type	AA	AA coord	AA coord	sift_sort	sift_class	SIFT	polyphen_sort	polyphen_class	PolyPhen	cadd_sort	cadd_class	CADD	revel_sort	revel_class	REVEL	meta_lr_sort	meta_lr_class	MetaLR	mutation_assessor_sort	mutation_assessor_class	Mutation Assessor	Transcript
rs1699996357	83103735	1:154707980	1:154707980	T	C/T			-	SNP	dbSNP	Frequency		missense variant	C/Y	731	731	1	deleterious - low confidence	0	1	unknown	0	23001	likely benign	23	469	likely benign	468	773	damaging	772		-		ENST00000271915.9
rs1699996477	83103738	1:154707986	1:154707986	G	C/G			-	SNP	dbSNP	Frequency~TOPMed		missense variant	S/T	729	729	1	deleterious - low confidence	0	1	unknown	0	23001	likely benign	23	360	likely benign	359	788	damaging	787		-		ENST00000271915.9
rs574750243	8372259	1:154707992	1:154707992	T	C/T			-	SNP	dbSNP	Frequency~1000Genomes~ExAC~TOPMed~gnomAD		missense variant	S/N	727	727	1	deleterious - low confidence	0	40	benign	39	24001	likely benign	24	397	likely benign	396	875	damaging	874		-		ENST00000271915.9
rs1699996606	83103740	1:154707996	1:154707996	A	T/A/C			-	SNP	dbSNP	Frequency~TOPMed		missense variant	T/S	726	726	11	deleterious - low confidence	0.01	1	benign	0	23001	likely benign	23	418	likely benign	417	723	damaging	722		-		ENST00000271915.9
rs1699996606	83103740	1:154707996	1:154707996	C	T/A/C			-	SNP	dbSNP	Frequency~TOPMed		missense variant	T/A	726	726	11	deleterious - low confidence	0.01	1	benign	0	23001	likely benign	23	477	likely benign	476	732	damaging	731		-		ENST00000271915.9
rs996024923	20721068	1:154707999	1:154707999	T	A/T			-	SNP	dbSNP	Frequency~TOPMed		missense variant	Y/N	725	725	311	tolerated - low confidence	0.31	1	benign	0	22001	likely benign	22	369	likely benign	368	641	damaging	0.64		-		ENST00000271915.9
rs144072589	2289579	1:154708001	1:154708001	A	G/A/C			-	SNP	dbSNP	Frequency~ESP~ExAC~TOPMed~gnomAD		missense variant	P/L	724	724	1	deleterious - low confidence	0	1	benign	0	26001	likely benign	26	464	likely benign	463	866	damaging	865		-		ENST00000271915.9
rs144072589	2289579	1:154708001	1:154708001	C	G/A/C			-	SNP	dbSNP	Frequency~ESP~ExAC~TOPMed~gnomAD		missense variant	P/R	724	724	1	deleterious - low confidence	0	1	benign	0	26001	likely benign	26	507	likely disease causing	506	894	damaging	893		-		ENST00000271915.9
rs201808409	3880705	1:154708002	1:154708002	C	G/C			-	SNP	dbSNP	Frequency~1000Genomes		missense variant	P/A	724	724	1	deleterious - low confidence	0	1	benign	0	23001	likely benign	23	383	likely benign	382	771	damaging	0.77		-		ENST00000271915.9
rs774384644	11029394	1:154708007	1:154708007	A	G/A			-	SNP	dbSNP	Frequency~ExAC~TOPMed~gnomAD		missense variant	P/L	722	722	1	deleterious - low confidence	0	1	benign	0	24001	likely benign	24	418	likely benign	417	856	damaging	855		-		ENST00000271915.9
rs920992562	14822157	1:154708025	1:154708025	T	A/T			-	SNP	dbSNP	Frequency~TOPMed~gnomAD		missense variant	V/D	716	716	1	deleterious - low confidence	0	467	possibly damaging	466	28001	likely benign	28	385	likely benign	384	698	damaging	697		-		ENST00000271915.9
rs764160677	10229924	1:154708026	1:154708026	A	C/A			-	SNP	dbSNP	Frequency~Phenotype_or_Disease~ExAC~TOPMed~gnomAD	uncertain significance	missense variant	V/F	716	716	11	deleterious - low confidence	0.01	467	possibly damaging	466	27001	likely benign	27	408	likely benign	407	517	damaging	516		-		ENST00000271915.9
rs76925601	1306701	1:154708031	1:154708031	G	A/G			-	SNP	dbSNP	Frequency~ESP~ExAC~TOPMed~gnomAD		missense variant	I/T	714	714	21	deleterious - low confidence	0.02	70	benign	69	23001	likely benign	23	357	likely benign	356	650	damaging	649		-		ENST00000271915.9
rs1435992851	47991827	1:154708041	1:154708041	T	C/T			-	SNP	dbSNP	Frequency~TOPMed		missense variant	D/N	711	711	131	tolerated - low confidence	0.13	338	benign	337	24001	likely benign	24	373	likely benign	372	732	damaging	731		-		ENST00000271915.9
rs200865416	3813230	1:154708047	1:154708047	C	T/C			-	SNP	dbSNP	Frequency~1000Genomes~ExAC~TOPMed~gnomAD		missense variant	I/V	709	709	131	tolerated - low confidence	0.13	7	benign	6	1	likely benign	0	328	likely benign	327	567	damaging	566		-		ENST00000271915.9
rs763748485	10197534	1:154708049	1:154708049	A	G/A			-	SNP	dbSNP	Frequency~ExAC~TOPMed~gnomAD		missense variant	P/L	708	708	31	deleterious - low confidence	0.03	6	benign	5	21001	likely benign	21	260	likely benign	259	779	damaging	778		-		ENST00000271915.9
rs967553480	18484158	1:154708050	1:154708050	A	G/A/C			-	SNP	dbSNP	Frequency~TOPMed~gnomAD		missense variant	P/S	708	708	71	tolerated - low confidence	0.07	233	benign	232	21001	likely benign	21	324	likely benign	323	770	damaging	769		-		ENST00000271915.9
rs967553480	18484158	1:154708050	1:154708050	C	G/A/C			-	SNP	dbSNP	Frequency~TOPMed~gnomAD		missense variant	P/A	708	708	1	deleterious - low confidence	0	180	benign	179	20001	likely benign	20	298	likely benign	297	791	damaging	0.79		-		ENST00000271915.9
rs1268293186	34552871	1:154708052	1:154708052	A	G/A			-	SNP	dbSNP	Frequency~gnomAD		missense variant	T/I	707	707	11	deleterious - low confidence	0.01	251	benign	0.25	22001	likely benign	22	300	likely benign	299	783	damaging	782		-		ENST00000271915.9
rs1699998090	83103752	1:154708056	1:154708056	T	G/T			-	SNP	dbSNP	Frequency~TOPMed		missense variant	H/N	706	706	51	tolerated - low confidence	0.05	126	benign	125	20001	likely benign	20	333	likely benign	332	740	damaging	739		-		ENST00000271915.9
rs753486219	9392847	1:154708058	1:154708058	C	G/C			-	SNP	dbSNP	Frequency~ExAC~TOPMed~gnomAD		missense variant	T/S	705	705	601	tolerated - low confidence	0.6	6	benign	5	15001	likely benign	15	282	likely benign	281	558	damaging	557		-		ENST00000271915.9
rs1699998217	83103755	1:154708061	1:154708061	T	G/T			-	SNP	dbSNP	Frequency~gnomAD		missense variant	T/N	704	704	101	tolerated - low confidence	0.1	121	benign	0.12	25001	likely benign	25	280	likely benign	279	740	damaging	739		-		ENST00000271915.9
rs1571196654	55209427	1:154708062	1:154708062	G	T/G			-	SNP	dbSNP	Frequency		missense variant	T/P	704	704	111	tolerated - low confidence	0.11	160	benign	159	18001	likely benign	18	406	likely benign	405	719	damaging	718		-		ENST00000271915.9
rs1214606699	30241889	1:154708064	1:154708064	T	C/T			-	SNP	dbSNP	Frequency~gnomAD		missense variant	G/D	703	703	1	deleterious - low confidence	0	209	benign	208	24001	likely benign	24	343	likely benign	342	744	damaging	743		-		ENST00000271915.9
rs2101754196	87223557	1:154708065	1:154708065	A	C/A			-	SNP	dbSNP	Phenotype_or_Disease	uncertain significance	missense variant	G/C	703	703	21	deleterious - low confidence	0.02	830	possibly damaging	829	26001	likely benign	26	319	likely benign	318	794	damaging	793		-		ENST00000271915.9
rs1571196673	55209446	1:154708067	1:154708067	C	A/C			-	SNP	dbSNP	Frequency		missense variant	V/G	702	702	251	tolerated - low confidence	0.25	2	benign	1	21001	likely benign	21	314	likely benign	313	640	damaging	639		-		ENST00000271915.9
rs756801201	9652851	1:154708070	1:154708070	A	G/A			-	SNP	dbSNP	Frequency~ExAC~gnomAD		missense variant	A/V	701	701	11	deleterious - low confidence	0.01	102	benign	101	22001	likely benign	22	298	likely benign	297	650	damaging	649		-		ENST00000271915.9
rs978522766	19346298	1:154708071	1:154708071	A	C/A			-	SNP	dbSNP	Frequency~TOPMed~gnomAD		missense variant	A/S	701	701	51	deleterious - low confidence	0.05	16	benign	15	15001	likely benign	15	204	likely benign	203	574	damaging	573		-		ENST00000271915.9
rs1571196686	55209459	1:154708073	1:154708073	C	A/C			-	SNP	dbSNP	Frequency		missense variant	V/G	700	700	281	tolerated - low confidence	0.28	180	benign	179	22001	likely benign	22	290	likely benign	289	752	damaging	751		-		ENST00000271915.9
rs1381597874	43637699	1:154708082	1:154708082	A	C/A/T			-	SNP	dbSNP	Frequency~TOPMed~gnomAD		missense variant	G/V	697	697	71	tolerated - low confidence	0.07	66	benign	65	19001	likely benign	19	462	likely benign	461	781	damaging	0.78		-		ENST00000271915.9
rs1381597874	43637699	1:154708082	1:154708082	T	C/A/T			-	SNP	dbSNP	Frequency~TOPMed~gnomAD		missense variant	G/D	697	697	621	tolerated - low confidence	0.62	4	benign	3	20001	likely benign	20	423	likely benign	422	746	damaging	745		-		ENST00000271915.9
rs374192381	4372358	1:154708083	1:154708083	G	C/G			-	SNP	dbSNP	Frequency~ESP~ExAC~TOPMed~gnomAD		missense variant	G/R	697	697	11	deleterious - low confidence	0.01	222	benign	221	24001	likely benign	24	436	likely benign	435	814	damaging	813		-		ENST00000271915.9
rs377688678	4613140	1:154708085	1:154708085	T	C/T			-	SNP	dbSNP	Frequency~ESP~ExAC~TOPMed~gnomAD		missense variant	R/Q	696	696	21	deleterious - low confidence	0.02	167	benign	166	26001	likely benign	26	378	likely benign	377	729	damaging	728		-		ENST00000271915.9
rs1193116792	28513921	1:154708086	1:154708086	A	G/A			-	SNP	dbSNP	Frequency~gnomAD		missense variant	R/W	696	696	1	deleterious - low confidence	0	594	possibly damaging	593	26001	likely benign	26	583	likely disease causing	582	810	damaging	809		-		ENST00000271915.9
rs1557934781	53357271	1:154708086	1:154708086-154708088	GG	GGG/GG			-	indel	dbSNP	Frequency		frameshift variant	AR/AX	695	695-696		-			-			-			-			-			-		ENST00000271915.9
rs756664099	9642144	1:154708089	1:154708089	T	C/T			-	SNP	dbSNP			missense variant	A/T	695	695	441	tolerated - low confidence	0.44	144	benign	143	21001	likely benign	21	378	likely benign	377	656	damaging	655		-		ENST00000271915.9
rs1240792645	32346128	1:154708090	1:154708090	A	C/A			-	SNP	dbSNP	Frequency~gnomAD		missense variant	E/D	694	694	21	deleterious - low confidence	0.02	94	benign	93	22001	likely benign	22	348	likely benign	347	791	damaging	0.79		-		ENST00000271915.9
rs2101754269	87223631	1:154708092	1:154708092	T	C/T			-	SNP	dbSNP	Phenotype_or_Disease	uncertain significance	missense variant	E/K	694	694	1	deleterious - low confidence	0	418	benign	417	25001	likely benign	25	476	likely benign	475	819	damaging	818		-		ENST00000271915.9
rs1699999251	83103771	1:154708093	1:154708093	C	G/C			-	SNP	dbSNP	Frequency~TOPMed		missense variant	I/M	693	693	371	tolerated - low confidence	0.37	24	benign	23	1	likely benign	0	294	likely benign	293	591	damaging	0.59		-		ENST00000271915.9
rs1476448239	51229374	1:154708094	1:154708094	G	A/G			-	SNP	dbSNP	Frequency~gnomAD		missense variant	I/T	693	693	101	tolerated - low confidence	0.1	12	benign	11	14001	likely benign	14	283	likely benign	282	640	damaging	639		-		ENST00000271915.9
rs1445634628	48764089	1:154708098	1:154708098	C	T/C			-	SNP	dbSNP	Frequency~TOPMed		missense variant	I/V	692	692	181	tolerated - low confidence	0.18	4	benign	3	1	likely benign	0	243	likely benign	242	415	tolerated	414		-		ENST00000271915.9
rs149440400	2634272	1:154708110	1:154708110-154708125	GCTGCTGCTGCTG	GCTGCTGCTGCTGCTG/GCTGCTGCTGCTG/GCTGCTGCTGCTGCTGCTG			-	indel	dbSNP	Frequency~1000Genomes~ExAC~TOPMed~gnomAD		inframe deletion	QQQQQL/QQQQL	683	683-688		-			-			-			-			-			-		ENST00000271915.9
rs149440400	2634272	1:154708110	1:154708110-154708125	GCTGCTGCTGCTGCTGCTG	GCTGCTGCTGCTGCTG/GCTGCTGCTGCTG/GCTGCTGCTGCTGCTGCTG			-	indel	dbSNP	Frequency~1000Genomes~ExAC~TOPMed~gnomAD		inframe insertion	QQQQQL/QQQQQQL	683	683-688		-			-			-			-			-			-		ENST00000271915.9
rs1489335578	52260732	1:154708121	1:154708121	C	T/C			-	SNP	dbSNP	Frequency~TOPMed~gnomAD		missense variant	Q/R	684	684	1	deleterious - low confidence	0	162	benign	161	24001	likely benign	24	676	likely disease causing	675	917	damaging	916		-		ENST00000271915.9
rs1699999954	83103780	1:154708122	1:154708122-154708129	GCTGGCGCTGGCGC	GCTGGCGC/GCTGGCGCTGGCGC			-	indel	dbSNP	Frequency~TOPMed~gnomAD		protein altering variant	LRQQ/LRQRQQ	681	681-684		-			-			-			-			-			-		ENST00000271915.9
rs1278239029	35349470	1:154708125	1:154708125-154708128	GGCGGCG	GGCG/GGCGGCG			-	indel	dbSNP	Frequency~TOPMed~gnomAD		inframe insertion	RQ/RRQ	682	682-683		-			-			-			-			-			-		ENST00000271915.9
rs1167358894	26444633	1:154708127	1:154708127	A	C/A/T			-	SNP	dbSNP	Frequency~TOPMed~gnomAD		missense variant	R/L	682	682	11	deleterious - low confidence	0.01	14	benign	13	24001	likely benign	24	319	likely benign	318	820	damaging	819		-		ENST00000271915.9
rs1167358894	26444633	1:154708127	1:154708127	T	C/A/T			-	SNP	dbSNP	Frequency~TOPMed~gnomAD		missense variant	R/H	682	682	11	deleterious - low confidence	0.01	148	benign	147	22001	likely benign	22	412	likely benign	411	910	damaging	909		-		ENST00000271915.9
rs1209698715	29847416	1:154708128	1:154708128	A	G/A			-	SNP	dbSNP	Frequency~gnomAD		missense variant	R/C	682	682	31	deleterious - low confidence	0.03	148	benign	147	31001	likely deleterious	31	486	likely benign	485	913	damaging	912		-		ENST00000271915.9
rs1218890443	30585957	1:154708133	1:154708133	T	G/T			-	SNP	dbSNP	Frequency~TOPMed~gnomAD		missense variant	T/N	680	680	1	deleterious - low confidence	0	882	possibly damaging	881	23001	likely benign	23	375	likely benign	374	883	damaging	882		-		ENST00000271915.9
rs1571196847	55209620	1:154708134	1:154708134	G	T/G			-	SNP	dbSNP	Frequency		missense variant	T/P	680	680	1	deleterious - low confidence	0	893	possibly damaging	892	22001	likely benign	22	617	likely disease causing	616	865	damaging	864		-		ENST00000271915.9
rs1571196862	55209635	1:154708136	1:154708136	G	T/G			-	SNP	dbSNP	Frequency		missense variant	D/A	679	679	451	tolerated - low confidence	0.45	11	benign	0.01	24001	likely benign	24	319	likely benign	318	690	damaging	689		-		ENST00000271915.9
rs371429880	4182075	1:154708139	1:154708139	A	G/A			-	SNP	dbSNP	Frequency~ESP~TOPMed~gnomAD		missense variant	A/V	678	678	41	deleterious - low confidence	0.04	225	benign	224	23001	likely benign	23	402	likely benign	401	767	damaging	766		-		ENST00000271915.9
rs1431362926	47620717	1:154708151	1:154708151	A	G/A/T			-	SNP	dbSNP	Frequency~gnomAD		missense variant	P/L	674	674	1	deleterious - low confidence	0	406	benign	405	29001	likely benign	29	885	likely disease causing	884	962	damaging	961		-		ENST00000271915.9
rs1431362926	47620717	1:154708151	1:154708151	T	G/A/T			-	SNP	dbSNP	Frequency~gnomAD		missense variant	P/Q	674	674	1	deleterious - low confidence	0	976	probably damaging	975	28001	likely benign	28	869	likely disease causing	868	962	damaging	961		-		ENST00000271915.9
rs1283136274	35742737	1:154708152	1:154708152	T	G/T			-	SNP	dbSNP	Frequency~gnomAD		missense variant	P/T	674	674	1	deleterious - low confidence	0	965	probably damaging	964	26001	likely benign	26	908	likely disease causing	907	962	damaging	961		-		ENST00000271915.9
rs1700001770	83103804	1:154708155	1:154708155	C	G/C			-	SNP	dbSNP	Frequency		missense variant	L/V	673	673	1	deleterious - low confidence	0	888	possibly damaging	887	24001	likely benign	24	770	likely disease causing	769	954	damaging	953		-		ENST00000271915.9
rs773185644	10935733	1:154708158	1:154708158	G	A/G/T			-	SNP	dbSNP	Frequency~ExAC~gnomAD		missense variant	S/P	672	672	1	deleterious - low confidence	0	227	benign	226	24001	likely benign	24	620	likely disease causing	619	875	damaging	874		-		ENST00000271915.9
rs773185644	10935733	1:154708158	1:154708158	T	A/G/T			-	SNP	dbSNP	Frequency~ExAC~gnomAD		missense variant	S/T	672	672	141	tolerated - low confidence	0.14	41	benign	0.04	18001	likely benign	18	342	likely benign	341	681	damaging	0.68		-		ENST00000271915.9
rs201738401	3875741	1:154708160	1:154708160	G	T/G			-	SNP	dbSNP	Frequency~1000Genomes~ExAC~TOPMed~gnomAD		missense variant	N/T	671	671	71	tolerated - low confidence	0.07	41	benign	0.04	21001	likely benign	21	328	likely benign	327	739	damaging	738		-		ENST00000271915.9
rs543914524	5951184	1:154708170	1:154708170	A	C/A/T			-	SNP	dbSNP	Frequency~1000Genomes~ExAC~TOPMed~gnomAD		missense variant	A/S	668	668	261	tolerated - low confidence	0.26	41	benign	0.04	17001	likely benign	17	339	likely benign	338	692	damaging	691		-		ENST00000271915.9
rs543914524	5951184	1:154708170	1:154708170	T	C/A/T			-	SNP	dbSNP	Frequency~1000Genomes~ExAC~TOPMed~gnomAD		missense variant	A/T	668	668	101	tolerated - low confidence	0.1	41	benign	0.04	19001	likely benign	19	339	likely benign	338	760	damaging	759		-		ENST00000271915.9
rs1571196932	55209705	1:154708173	1:154708173	G	T/G			-	SNP	dbSNP	Frequency		missense variant	T/P	667	667	11	deleterious - low confidence	0.01	712	possibly damaging	711	17001	likely benign	17	563	likely disease causing	562	746	damaging	745		-		ENST00000271915.9
rs61811431	1023660	1:154708175	1:154708175	T	A/T			-	SNP	dbSNP			missense variant	L/H	666	666	1	deleterious - low confidence	0	994	probably damaging	993	28001	likely benign	28	828	likely disease causing	827	962	damaging	961		-		ENST00000271915.9
rs1204872676	29459057	1:154708179	1:154708179	C	G/C			-	SNP	dbSNP	Frequency~gnomAD		missense variant	H/D	665	665	81	tolerated - low confidence	0.08	1	benign	0	22001	likely benign	22	396	likely benign	395	668	damaging	667		-		ENST00000271915.9
rs1449279449	49055182	1:154708187	1:154708187	C	T/C			-	SNP	dbSNP	Frequency~gnomAD		missense variant	K/R	662	662	241	tolerated - low confidence	0.24	54	benign	53	24001	likely benign	24	356	likely benign	355	834	damaging	833		-		ENST00000271915.9
rs763846307	10205191	1:154708190	1:154708190	A	G/A			-	SNP	dbSNP	Frequency~ExAC~TOPMed~gnomAD		missense variant	S/L	661	661	11	deleterious - low confidence	0.01	67	benign	66	25001	likely benign	25	357	likely benign	356	740	damaging	739		-		ENST00000271915.9
rs1700002531	83103819	1:154708191	1:154708191	G	A/G			-	SNP	dbSNP	Frequency		missense variant	S/P	661	661	11	deleterious - low confidence	0.01	153	benign	152	21001	likely benign	21	560	likely disease causing	559	718	damaging	717		-		ENST00000271915.9
rs1474235878	51053019	1:154708205	1:154708205	G	A/G			-	SNP	dbSNP	Frequency~gnomAD		missense variant	I/T	656	656	21	deleterious - low confidence	0.02	912	probably damaging	911	24001	likely benign	24	836	likely disease causing	835	955	damaging	954		-		ENST00000271915.9
rs776316771	11181079	1:154708209	1:154708209	C	G/C			-	SNP	dbSNP	Frequency~ExAC~gnomAD		missense variant	Q/E	655	655	1	deleterious - low confidence	0	581	possibly damaging	0.58	24001	likely benign	24	514	likely disease causing	513	880	damaging	879		-		ENST00000271915.9
rs1469459005	50670166	1:154708217	1:154708217	C	A/C			-	SNP	dbSNP	Frequency~gnomAD		missense variant	L/R	652	652	1	deleterious - low confidence	0	564	possibly damaging	563	29001	likely benign	29	801	likely disease causing	0.8	952	damaging	951		-		ENST00000271915.9
rs1700002987	83103828	1:154708220	1:154708220	G	T/G			-	SNP	dbSNP	Frequency		missense variant	D/A	651	651	1	deleterious - low confidence	0	74	benign	73	25001	likely benign	25	574	likely disease causing	573	767	damaging	766		-		ENST00000271915.9
rs1700003058	83103830	1:154708222	1:154708222	G	T/G			-	SNP	dbSNP	Frequency		missense variant	E/D	650	650	1	deleterious - low confidence	0	286	benign	285	21001	likely benign	21	569	likely disease causing	568	925	damaging	924		-		ENST00000271915.9
rs761396508	10013178	1:154708223	1:154708223	A	T/A			-	SNP	dbSNP	Frequency~ExAC~TOPMed~gnomAD		missense variant	E/V	650	650	1	deleterious - low confidence	0	798	possibly damaging	797	32001	likely deleterious	32	847	likely disease causing	846	954	damaging	953		-		ENST00000271915.9
rs1423319449	46977901	1:154708229	1:154708229	T	C/T			-	SNP	dbSNP	Frequency~TOPMed~gnomAD		missense variant	R/Q	648	648	1	deleterious - low confidence	0	326	benign	325	25001	likely benign	25	599	likely disease causing	598	944	damaging	943		-		ENST00000271915.9
rs764907068	10288152	1:154708230	1:154708230	C	G/C/T			-	SNP	dbSNP	Frequency~ExAC~gnomAD		missense variant	R/G	648	648	1	deleterious - low confidence	0	847	possibly damaging	846	26001	likely benign	26	763	likely disease causing	762	950	damaging	949		-		ENST00000271915.9
rs927916560	15367392	1:154708235	1:154708235	C	T/C			-	SNP	dbSNP	Frequency~gnomAD		missense variant	N/S	646	646	21	deleterious - low confidence	0.02	178	benign	177	23001	likely benign	23	364	likely benign	363	735	damaging	734		-		ENST00000271915.9
rs950244144	17122962	1:154708258	1:154708258	G	C/G			-	SNP	dbSNP	Frequency~TOPMed~gnomAD		missense variant	M/I	638	638	1	deleterious - low confidence	0	326	benign	325	24001	likely benign	24	723	likely disease causing	722	945	damaging	944		-		ENST00000271915.9
rs757871783	9736785	1:154708259	1:154708259	G	A/G			-	SNP	dbSNP	Frequency~ExAC		missense variant	M/T	638	638	1	deleterious - low confidence	0	246	benign	245	24001	likely benign	24	845	likely disease causing	844	936	damaging	935		-		ENST00000271915.9
rs2101754565	87223926	1:154708268	1:154708268	C	T/C			-	SNP	dbSNP	Frequency		missense variant	Q/R	635	635	11	deleterious - low confidence	0.01	990	probably damaging	989	27001	likely benign	27	959	likely disease causing	958	968	damaging	967		-		ENST00000271915.9
rs2101754572	87223933	1:154708269	1:154708269	T	G/T			-	SNP	dbSNP			missense variant	Q/K	635	635	1	deleterious - low confidence	0	984	probably damaging	983	27001	likely benign	27	940	likely disease causing	939	972	damaging	971		-		ENST00000271915.9
COSV99679640	1161150239	1:154708270	1:154708270	COSMIC_MUTATION	COSMIC_MUTATION			-	somatic SNV	COSMIC	Phenotype_or_Disease		splice region variant~coding sequence variant		634	634		-			-			-			-			-			-		ENST00000271915.9
rs1700120313	83106130	1:154713456	1:154713456	G	C/G			-	SNP	dbSNP	Frequency~TOPMed		splice region variant~intron variant					-			-			-			-			-			-		ENST00000271915.9
rs775447249	11112715	1:154713460	1:154713460	G	T/G			-	SNP	dbSNP	Frequency~ExAC~gnomAD		splice donor region variant~intron variant					-			-			-			-			-			-		ENST00000271915.9
rs1700120411	83106132	1:154713461	1:154713461	T	C/T			-	SNP	dbSNP	Frequency~TOPMed		splice donor region variant~intron variant					-			-			-			-			-			-		ENST00000271915.9
COSV99677600	1161150813	1:154713461	1:154713461	COSMIC_MUTATION	COSMIC_MUTATION			-	somatic SNV	COSMIC	Phenotype_or_Disease		splice donor region variant~intron variant					-			-			-			-			-			-		ENST00000271915.9
COSV55226097	1161150832	1:154713464	1:154713464	COSMIC_MUTATION	COSMIC_MUTATION			-	somatic SNV	COSMIC	Phenotype_or_Disease		splice region variant~coding sequence variant		633	633		-			-			-			-			-			-		ENST00000271915.9
COSV55212915	1161150847	1:154713466	1:154713466	COSMIC_MUTATION	COSMIC_MUTATION			-	somatic SNV	COSMIC	Phenotype_or_Disease		splice region variant~coding sequence variant		633	633		-			-			-			-			-			-		ENST00000271915.9
rs1414628428	46280808	1:154713469	1:154713469	C	A/C			-	SNP	dbSNP	Frequency~gnomAD		missense variant	S/A	632	632	771	tolerated - low confidence	0.77	16	benign	15	18001	likely benign	18	304	likely benign	303	466	tolerated	465		-		ENST00000271915.9
rs1557937420	53359829	1:154713478	1:154713478	T	C/T			-	SNP	dbSNP			missense variant	V/M	629	629	11	deleterious - low confidence	0.01	861	possibly damaging	0.86	26001	likely benign	26	832	likely disease causing	831	966	damaging	965		-		ENST00000271915.9
rs768533962	10572106	1:154713493	1:154713493	C	G/C			-	SNP	dbSNP	Frequency~ExAC~TOPMed		missense variant	Q/E	624	624	1	deleterious - low confidence	0	450	possibly damaging	449	23001	likely benign	23	815	likely disease causing	814	958	damaging	957		-		ENST00000271915.9
rs776442774	11190901	1:154713498	1:154713498	T	C/T			-	SNP	dbSNP	Frequency~ExAC~gnomAD		missense variant	S/N	622	622	801	tolerated - low confidence	0.8	37	benign	36	12001	likely benign	12	410	likely benign	409	698	damaging	697		-		ENST00000271915.9
rs2101761838	87231177	1:154713499	1:154713499	C	T/C			-	SNP	dbSNP	Frequency		missense variant	S/G	622	622	1	deleterious - low confidence	0	402	benign	401	23001	likely benign	23	574	likely disease causing	573	826	damaging	825		-		ENST00000271915.9
rs1700121174	83106146	1:154713514	1:154713514	T	C/T			-	SNP	dbSNP	Frequency~TOPMed		missense variant	E/K	617	617	1	deleterious - low confidence	0	332	benign	331	23001	likely benign	23	862	likely disease causing	861	935	damaging	934		-		ENST00000271915.9
rs1389378310	44261007	1:154713517	1:154713517	G	T/G			-	SNP	dbSNP	Frequency~gnomAD		missense variant	M/L	616	616	1	deleterious - low confidence	0	64	benign	63	23001	likely benign	23	745	likely disease causing	744	906	damaging	905		-		ENST00000271915.9
rs201207460	3837607	1:154713519	1:154713519	C	T/C			-	SNP	dbSNP	Frequency~ExAC~TOPMed~gnomAD		missense variant	K/R	615	615	1	deleterious - low confidence	0	217	benign	216	25001	likely benign	25	828	likely disease causing	827	939	damaging	938		-		ENST00000271915.9
rs371805423	4208022	1:154713523	1:154713523	T	C/T			-	SNP	dbSNP	Frequency~ESP~ExAC~TOPMed~gnomAD		missense variant	V/I	614	614	1	deleterious - low confidence	0	450	possibly damaging	449	22001	likely benign	22	725	likely disease causing	724	959	damaging	958		-		ENST00000271915.9
rs150313898	2690113	1:154713524	1:154713524	T	G/A/T			-	SNP	dbSNP	Frequency~1000Genomes~ExAC~TOPMed~gnomAD		missense variant	S/R	613	613	31	deleterious - low confidence	0.03	64	benign	63	23001	likely benign	23	328	likely benign	327	538	damaging	537		-		ENST00000271915.9
COSV99676999	1161151135	1:154713534	1:154713534	COSMIC_MUTATION	COSMIC_MUTATION			-	somatic SNV	COSMIC	Phenotype_or_Disease		splice acceptor variant					-			-			-			-			-			-		ENST00000271915.9
rs375178457	4440031	1:154713536	1:154713536	A	G/A			-	SNP	dbSNP	Frequency~ESP~ExAC~TOPMed~gnomAD		splice region variant~splice polypyrimidine tract variant~intron variant					-			-			-			-			-			-		ENST00000271915.9
rs1700121725	83106156	1:154713540	1:154713540	C	G/C			-	SNP	dbSNP	Frequency~TOPMed		splice region variant~splice polypyrimidine tract variant~intron variant					-			-			-			-			-			-		ENST00000271915.9
rs546611839	6163203	1:154713541	1:154713541	A	G/A/T			-	SNP	dbSNP	Frequency~1000Genomes~ExAC~TOPMed~gnomAD		splice region variant~splice polypyrimidine tract variant~intron variant					-			-			-			-			-			-		ENST00000271915.9
rs546611839	6163203	1:154713541	1:154713541	T	G/A/T			-	SNP	dbSNP	Frequency~1000Genomes~ExAC~TOPMed~gnomAD		splice region variant~splice polypyrimidine tract variant~intron variant					-			-			-			-			-			-		ENST00000271915.9
COSV99678220	1161151528	1:154714876	1:154714876	COSMIC_MUTATION	COSMIC_MUTATION			-	somatic SNV	COSMIC	Phenotype_or_Disease		splice region variant~coding sequence variant		610	610		-			-			-			-			-			-		ENST00000271915.9
rs774027041	11001386	1:154714916	1:154714916	G	C/G			-	SNP	dbSNP	Frequency~ExAC~gnomAD		missense variant	V/L	597	597	1	deleterious - low confidence	0	246	benign	245	22001	likely benign	22	802	likely disease causing	801	954	damaging	953		-		ENST00000271915.9
rs1213266406	30133783	1:154714922	1:154714922	T	C/T			-	SNP	dbSNP	Frequency~Phenotype_or_Disease~gnomAD	uncertain significance	missense variant	A/T	595	595	1	deleterious - low confidence	0	40	benign	39	23001	likely benign	23	457	likely benign	456	857	damaging	856		-		ENST00000271915.9
rs759048436	9828977	1:154714923	1:154714923	T	A/G/T			-	SNP	dbSNP	Frequency~ExAC~gnomAD		missense variant	H/Q	594	594	1	deleterious - low confidence	0	24	benign	23	15001	likely benign	15	549	likely disease causing	548	852	damaging	851		-		ENST00000271915.9
rs1435063037	47917748	1:154714924	1:154714924	C	T/C			-	SNP	dbSNP	Frequency		missense variant	H/R	594	594	1	deleterious - low confidence	0	14	benign	13	24001	likely benign	24	723	likely disease causing	722	907	damaging	906		-		ENST00000271915.9
rs768149702	10542086	1:154714926	1:154714926	C	G/A/C			-	SNP	dbSNP	Frequency~ExAC~gnomAD		missense variant	D/E	593	593	1	deleterious - low confidence	0	31	benign	0.03	22001	likely benign	22	792	likely disease causing	791	942	damaging	941		-		ENST00000271915.9
rs952407124	17293302	1:154714930	1:154714930	G	A/G			-	SNP	dbSNP	Frequency~gnomAD		missense variant	I/T	592	592	1	deleterious - low confidence	0	24	benign	23	22001	likely benign	22	419	likely benign	418	772	damaging	771		-		ENST00000271915.9
rs1331357011	39609544	1:154714931	1:154714931	A	T/A			-	SNP	dbSNP	Frequency~TOPMed~gnomAD		missense variant	I/F	592	592	1	deleterious - low confidence	0	94	benign	93	23001	likely benign	23	644	likely disease causing	643	879	damaging	878		-		ENST00000271915.9
rs1700201126	83107973	1:154714933	1:154714933	C	T/C			-	SNP	dbSNP	Frequency		missense variant	K/R	591	591	1	deleterious - low confidence	0	56	benign	55	25001	likely benign	25	608	likely disease causing	607	909	damaging	908		-		ENST00000271915.9
rs1260911238	33961030	1:154714936	1:154714936	C	T/C			-	SNP	dbSNP	Frequency~gnomAD		missense variant	K/R	590	590	31	deleterious - low confidence	0.03	35	benign	34	22001	likely benign	22	406	likely benign	405	785	damaging	784		-		ENST00000271915.9
rs2101766855	87236099	1:154714951	1:154714951	G	T/G			-	SNP	dbSNP	Frequency~1000Genomes		missense variant	H/P	585	585	1	deleterious - low confidence	0	803	possibly damaging	802	27001	likely benign	27	672	likely disease causing	671	116	tolerated	115		-		ENST00000271915.9
rs1194766988	28646399	1:154714958	1:154714958	G	A/G			-	SNP	dbSNP	Frequency~gnomAD		missense variant	Y/H	583	583	1	deleterious - low confidence	0	245	benign	244	25001	likely benign	25	630	likely disease causing	629	113	tolerated	112		-		ENST00000271915.9
rs1571205099	55217878	1:154714975	1:154714975	A	C/A/T			-	SNP	dbSNP	Frequency~TOPMed		missense variant	R/L	577	577	1	deleterious - low confidence	0	449	possibly damaging	448	26001	likely benign	26	609	likely disease causing	608	156	tolerated	155		-		ENST00000271915.9
rs1571205099	55217878	1:154714975	1:154714975	T	C/A/T			-	SNP	dbSNP	Frequency~TOPMed		missense variant	R/Q	577	577	1	deleterious - low confidence	0	178	benign	177	24001	likely benign	24	506	likely disease causing	505	117	tolerated	116		-		ENST00000271915.9
rs779042876	11394207	1:154715003	1:154715003	C	T/C			-	SNP	dbSNP	Frequency~ExAC~gnomAD		missense variant~splice region variant	I/V	568	568	761	tolerated - low confidence	0.76	11	benign	0.01	17001	likely benign	17	112	likely benign	111	10	tolerated	9		-		ENST00000271915.9
rs75076518	1211055	1:154715006	1:154715006	G	A/G			-	SNP	dbSNP	Frequency~1000Genomes~ESP~ExAC~TOPMed~gnomAD		splice region variant~splice polypyrimidine tract variant~intron variant					-			-			-			-			-			-		ENST00000271915.9
rs774088322	11006154	1:154725908	1:154725908	T	C/T			-	SNP	dbSNP	Frequency~ExAC~gnomAD		splice region variant~intron variant					-			-			-			-			-			-		ENST00000271915.9
rs935918876	15997003	1:154725917	1:154725917	T	C/T			-	SNP	dbSNP	Frequency~TOPMed~gnomAD		missense variant~splice region variant	R/Q	567	567	1	deleterious - low confidence	0	91	benign	0.09	27001	likely benign	27	188	likely benign	187	98	tolerated	97		-		ENST00000271915.9
COSV99677739	1161152747	1:154725917	1:154725917	COSMIC_MUTATION	COSMIC_MUTATION			-	somatic SNV	COSMIC	Phenotype_or_Disease		splice region variant~coding sequence variant		567	567		-			-			-			-			-			-		ENST00000271915.9
COSV55226199	1161152727	1:154725917	1:154725917	COSMIC_MUTATION	COSMIC_MUTATION			-	somatic SNV	COSMIC	Phenotype_or_Disease		splice region variant~coding sequence variant		567	567		-			-			-			-			-			-		ENST00000271915.9
rs372547701	4259472	1:154725918	1:154725918	A	G/A/T			-	SNP	dbSNP	Frequency~ExAC~TOPMed~gnomAD		missense variant~splice region variant	R/W	567	567	1	deleterious - low confidence	0	963	probably damaging	962	34001	likely deleterious	34	361	likely benign	0.36	146	tolerated	145		-		ENST00000271915.9
rs372547701	4259472	1:154725918	1:154725918	T	G/A/T			-	SNP	dbSNP	Frequency~ExAC~TOPMed~gnomAD		splice region variant~synonymous variant	R	567	567		-			-			-			-			-			-		ENST00000271915.9
COSV55219883	1161152768	1:154725918	1:154725918	COSMIC_MUTATION	COSMIC_MUTATION			-	somatic SNV	COSMIC	Phenotype_or_Disease		splice region variant~coding sequence variant		567	567		-			-			-			-			-			-		ENST00000271915.9
rs1571214867	55227828	1:154725933	1:154725933	G	T/G			-	SNP	dbSNP	Frequency		missense variant	T/P	562	562	1	deleterious - low confidence	0	48	benign	47	29001	likely benign	29	567	likely disease causing	566	138	tolerated	137		-		ENST00000271915.9
rs1363553372	42193245	1:154725934	1:154725934	C	G/C			-	SNP	dbSNP	Frequency~gnomAD		missense variant	D/E	561	561	1	deleterious - low confidence	0	277	benign	276	25001	likely benign	25	375	likely benign	374	168	tolerated	167		-		ENST00000271915.9
rs1700452427	83113855	1:154725939	1:154725939	A	T/A			-	SNP	dbSNP	Frequency~TOPMed		missense variant	M/L	560	560	1	deleterious - low confidence	0	14	benign	13	23001	likely benign	23	319	likely benign	318	52	tolerated	51		-		ENST00000271915.9
rs775910318	11148942	1:154725942	1:154725942	A	T/A/C			-	SNP	dbSNP	Frequency~ExAC~TOPMed~gnomAD		missense variant	M/L	559	559	1	deleterious - low confidence	0	32	benign	31	24001	likely benign	24	348	likely benign	347	82	tolerated	81		-		ENST00000271915.9
rs775910318	11148942	1:154725942	1:154725942	C	T/A/C			-	SNP	dbSNP	Frequency~ExAC~TOPMed~gnomAD		missense variant	M/V	559	559	1	deleterious - low confidence	0	144	benign	143	23001	likely benign	23	509	likely disease causing	508	105	tolerated	104		-		ENST00000271915.9
rs1363915899	42222144	1:154725957	1:154725957	A	G/A			-	SNP	dbSNP	Frequency~TOPMed		missense variant	H/Y	554	554	1	deleterious - low confidence	0	384	benign	383	27001	likely benign	27	427	likely benign	426	126	tolerated	125		-		ENST00000271915.9
rs764469884	10254073	1:154725959	1:154725959	A	T/A			-	SNP	dbSNP	Frequency~ExAC~gnomAD		missense variant	K/M	553	553	1	deleterious - low confidence	0	976	probably damaging	975	30001	likely deleterious	30	469	likely benign	468	143	tolerated	142		-		ENST00000271915.9
rs1700452843	83113861	1:154725960	1:154725960	A	T/A			-	SNP	dbSNP	Frequency~TOPMed		stop gained	K/*	553	553		-			-			-			-			-			-		ENST00000271915.9
rs1557944131	53366290	1:154725965	1:154725965	A	G/A			-	SNP	dbSNP	Phenotype_or_Disease	uncertain significance	missense variant	A/V	551	551	1	deleterious - low confidence	0	270	benign	269	24001	likely benign	24	453	likely benign	452	153	tolerated	152		-		ENST00000271915.9
rs765504126	10335150	1:154725968	1:154725968	G	T/G			-	SNP	dbSNP	Frequency~ExAC~gnomAD		missense variant	K/T	550	550	1	deleterious - low confidence	0	38	benign	37	26001	likely benign	26	293	likely benign	292	82	tolerated	81		-		ENST00000271915.9
rs1385797740	43973129	1:154725971	1:154725971	A	G/A			-	SNP	dbSNP	Frequency~gnomAD		missense variant	T/I	549	549	1	deleterious - low confidence	0	487	possibly damaging	486	27001	likely benign	27	379	likely benign	378	148	tolerated	147		-		ENST00000271915.9
rs1164856301	26243247	1:154725974	1:154725974	T	A/T			-	SNP	dbSNP	Frequency~TOPMed~gnomAD		missense variant	L/H	548	548	1	deleterious - low confidence	0	958	probably damaging	957	29001	likely benign	29	568	likely disease causing	567	139	tolerated	138		-		ENST00000271915.9
rs1306111529	37586824	1:154725986	1:154725986	T	C/T			-	SNP	dbSNP	Frequency~TOPMed~gnomAD		missense variant	R/Q	544	544	1	deleterious - low confidence	0	270	benign	269	24001	likely benign	24	293	likely benign	292	98	tolerated	97		-		ENST00000271915.9
rs1468182036	50568118	1:154725987	1:154725987	A	G/A			-	SNP	dbSNP	Frequency~TOPMed~gnomAD		stop gained	R/*	544	544		-			-			-			-			-			-		ENST00000271915.9
rs758516858	9787285	1:154725989	1:154725989	A	G/A			-	SNP	dbSNP	Frequency~ExAC~gnomAD		missense variant	A/V	543	543	1	deleterious - low confidence	0	291	benign	0.29	29001	likely benign	29	472	likely benign	471	107	tolerated	106		-		ENST00000271915.9
rs1571214968	55227931	1:154725992	1:154725992	C	A/C			-	SNP	dbSNP	Frequency		missense variant	V/G	542	542	1	deleterious - low confidence	0	870	possibly damaging	869	32001	likely deleterious	32	664	likely disease causing	663	150	tolerated	149		-		ENST00000271915.9
rs112703022	1587265	1:154725995	1:154725995	G	A/G			-	SNP	dbSNP			missense variant	V/A	541	541	1	deleterious - low confidence	0	758	possibly damaging	757	24001	likely benign	24	486	likely benign	485	117	tolerated	116		-		ENST00000271915.9
rs1326148732	39192564	1:154725996	1:154725996	T	C/T			-	SNP	dbSNP	Frequency~gnomAD		missense variant	V/M	541	541	1	deleterious - low confidence	0	988	probably damaging	987	27001	likely benign	27	451	likely benign	0.45	177	tolerated	176		-		ENST00000271915.9
rs2101782564	87251593	1:154726011	1:154726011	T	C/T			-	SNP	dbSNP	Phenotype_or_Disease	pathogenic	missense variant	A/T	536	536	1	deleterious - low confidence	0	885	possibly damaging	884	28001	likely benign	28	471	likely benign	0.47	158	tolerated	157		-		ENST00000271915.9
rs1700453880	83113875	1:154726023	1:154726023	A	C/A			-	SNP	dbSNP	Frequency		missense variant	A/S	532	532	1	deleterious - low confidence	0	450	possibly damaging	449	23001	likely benign	23	209	likely benign	208	119	tolerated	118		-		ENST00000271915.9
rs1208033012	29713823	1:154726024	1:154726024	C	A/C			-	SNP	dbSNP	Frequency~gnomAD		splice region variant~synonymous variant	G	531	531		-			-			-			-			-			-		ENST00000271915.9
rs945831717	16775895	1:154726030	1:154726030	T	C/T			-	SNP	dbSNP	Frequency~TOPMed~gnomAD		splice region variant~splice polypyrimidine tract variant~intron variant					-			-			-			-			-			-		ENST00000271915.9
COSV99679645	1161153262	1:154726030	1:154726030	COSMIC_MUTATION	COSMIC_MUTATION			-	somatic SNV	COSMIC	Phenotype_or_Disease		splice region variant~splice polypyrimidine tract variant~intron variant					-			-			-			-			-			-		ENST00000271915.9
rs757809082	9731896	1:154726031	1:154726031	A	G/A/C			-	SNP	dbSNP	Frequency~ExAC~TOPMed~gnomAD		splice region variant~splice polypyrimidine tract variant~intron variant					-			-			-			-			-			-		ENST00000271915.9
rs757809082	9731896	1:154726031	1:154726031	C	G/A/C			-	SNP	dbSNP	Frequency~ExAC~TOPMed~gnomAD		splice region variant~splice polypyrimidine tract variant~intron variant					-			-			-			-			-			-		ENST00000271915.9
COSV55217865	1161153275	1:154726031	1:154726031	COSMIC_MUTATION	COSMIC_MUTATION			-	somatic SNV	COSMIC	Phenotype_or_Disease		splice region variant~splice polypyrimidine tract variant~intron variant					-			-			-			-			-			-		ENST00000271915.9
rs777503256	11273867	1:154726032	1:154726032	T	G/T			-	SNP	dbSNP	Frequency~ExAC~gnomAD		splice region variant~splice polypyrimidine tract variant~intron variant					-			-			-			-			-			-		ENST00000271915.9
rs749106777	9049341	1:154726033	1:154726033	A	G/A			-	SNP	dbSNP	Frequency~ExAC~TOPMed~gnomAD		splice region variant~splice polypyrimidine tract variant~intron variant					-			-			-			-			-			-		ENST00000271915.9
rs1212882121	30102995	1:154732995	1:154732995	A	G/A			-	SNP	dbSNP	Frequency~gnomAD		splice region variant~intron variant					-			-			-			-			-			-		ENST00000271915.9
rs751660732	9249922	1:154732996	1:154732996	G	T/G			-	SNP	dbSNP	Frequency~ExAC~gnomAD		splice region variant~intron variant					-			-			-			-			-			-		ENST00000271915.9
COSV99677198	1161153870	1:154732996	1:154732996	COSMIC_MUTATION	COSMIC_MUTATION			-	somatic SNV	COSMIC	Phenotype_or_Disease		splice region variant~intron variant					-			-			-			-			-			-		ENST00000271915.9
rs754952660	9507901	1:154733000	1:154733000	T	C/T			-	SNP	dbSNP	Frequency~ExAC~gnomAD		splice donor region variant~intron variant					-			-			-			-			-			-		ENST00000271915.9
rs200867139	3813338	1:154733004	1:154733004	G	A/G			-	SNP	dbSNP	Frequency~ExAC~TOPMed~gnomAD		missense variant~splice region variant	M/T	530	530	1	deleterious - low confidence	0	532	possibly damaging	531	25001	likely benign	25	561	likely disease causing	0.56	84	tolerated	83		-		ENST00000271915.9
rs1571221440	55234659	1:154733014	1:154733014	G	T/G			-	SNP	dbSNP	Frequency		missense variant	T/P	527	527	1	deleterious - low confidence	0	998	probably damaging	997	28001	likely benign	28	632	likely disease causing	631	181	tolerated	0.18		-		ENST00000271915.9
rs1700631418	83116337	1:154733017	1:154733017	A	G/A			-	SNP	dbSNP	Frequency~gnomAD		missense variant	L/F	526	526	11	deleterious - low confidence	0.01	724	possibly damaging	723	25001	likely benign	25	385	likely benign	384	120	tolerated	119		-		ENST00000271915.9
rs2101792603	87261422	1:154733022	1:154733022	G	C/G			-	SNP	dbSNP	Phenotype_or_Disease	uncertain significance	missense variant	C/S	524	524	1	deleterious - low confidence	0	533	possibly damaging	532	24001	likely benign	24	424	likely benign	423	82	tolerated	81		-		ENST00000271915.9
rs757157532	9680740	1:154733026	1:154733026	T	C/T			-	SNP	dbSNP	Frequency~ExAC~gnomAD		missense variant	V/I	523	523	1	deleterious - low confidence	0	609	possibly damaging	608	23001	likely benign	23	136	likely benign	135	71	tolerated	0.07		-		ENST00000271915.9
rs778873040	11381111	1:154733041	1:154733041	G	A/G			-	SNP	dbSNP	Frequency~ExAC~gnomAD		missense variant	Y/H	518	518	11	deleterious - low confidence	0.01	798	possibly damaging	797	24001	likely benign	24	537	likely disease causing	536	101	tolerated	0.1		-		ENST00000271915.9
rs758076087	9752685	1:154733050	1:154733050	A	G/A			-	SNP	dbSNP	Frequency~ExAC~gnomAD		missense variant	P/S	515	515	1	deleterious - low confidence	0	999	probably damaging	998	27001	likely benign	27	688	likely disease causing	687	489	tolerated	488		-		ENST00000271915.9
rs890496198	12422868	1:154733054	1:154733054	A	C/A			-	SNP	dbSNP	Frequency~TOPMed~gnomAD		missense variant	M/I	513	513	1	deleterious - low confidence	0	157	benign	156	22001	likely benign	22	458	likely benign	457	60	tolerated	59		-		ENST00000271915.9
rs866256648	11765950	1:154733073	1:154733073	A	G/A			-	SNP	dbSNP			missense variant	S/F	507	507	1	deleterious - low confidence	0	979	probably damaging	978	29001	likely benign	29	469	likely benign	468	149	tolerated	148		-		ENST00000271915.9
rs1700632694	83116346	1:154733076	1:154733076	G	A/G			-	SNP	dbSNP	Frequency~TOPMed		missense variant	L/P	506	506	1	deleterious - low confidence	0	959	probably damaging	958	29001	likely benign	29	663	likely disease causing	662	147	tolerated	146		-		ENST00000271915.9
rs1009320885	21765750	1:154733088	1:154733088	A	G/A			-	SNP	dbSNP	Frequency~TOPMed		missense variant	S/F	502	502	31	deleterious - low confidence	0.03	277	benign	276	29001	likely benign	29	512	likely disease causing	511	75	tolerated	74		-		ENST00000271915.9
rs1162711477	26069919	1:154733107	1:154733107	T	C/T			-	SNP	dbSNP	Frequency~gnomAD		missense variant	G/S	496	496	11	deleterious - low confidence	0.01	74	benign	73	24001	likely benign	24	302	likely benign	301	60	tolerated	59		-		ENST00000271915.9
rs1444271102	48654316	1:154733109	1:154733109	G	A/G			-	SNP	dbSNP	Frequency~TOPMed~gnomAD		missense variant	L/P	495	495	1	deleterious - low confidence	0	782	possibly damaging	781	29001	likely benign	29	596	likely disease causing	595	87	tolerated	86		-		ENST00000271915.9
rs748636403	9012821	1:154733119	1:154733119	C	T/C			-	SNP	dbSNP	Frequency~ExAC~gnomAD		missense variant	S/G	492	492	1	deleterious - low confidence	0	39	benign	38	24001	likely benign	24	282	likely benign	281	64	tolerated	63		-		ENST00000271915.9
rs1279183438	35425101	1:154733125	1:154733125	T	C/T			-	SNP	dbSNP	Frequency~gnomAD		missense variant	V/I	490	490	51	deleterious - low confidence	0.05	166	benign	165	25001	likely benign	25	32	likely benign	31	32	tolerated	31		-		ENST00000271915.9
rs1248925587	32999271	1:154733128	1:154733128	T	C/T			-	SNP	dbSNP	Frequency~gnomAD		missense variant	D/N	489	489	1	deleterious - low confidence	0	74	benign	73	24001	likely benign	24	95	likely benign	94	62	tolerated	61		-		ENST00000271915.9
rs1557947697	53369742	1:154733134	1:154733134	T	G/T			-	SNP	dbSNP	Frequency		missense variant	Q/K	487	487	171	tolerated - low confidence	0.17	11	benign	0.01	19001	likely benign	19	98	likely benign	97	27	tolerated	26		-		ENST00000271915.9
rs1462534450	50116681	1:154733136	1:154733136	G	T/G			-	SNP	dbSNP	Frequency~TOPMed~gnomAD		missense variant	D/A	486	486	1	deleterious - low confidence	0	326	benign	325	25001	likely benign	25	454	likely benign	453	81	tolerated	0.08		-		ENST00000271915.9
rs1700634122	83116359	1:154733142	1:154733142	C	T/C			-	SNP	dbSNP	Frequency~TOPMed		missense variant~splice region variant	Y/C	484	484	41	deleterious - low confidence	0.04	975	probably damaging	974	29001	likely benign	29	593	likely disease causing	592	120	tolerated	119		-		ENST00000271915.9
rs773593953	10967629	1:154733143	1:154733143	C	A/C			-	SNP	dbSNP	Frequency~ExAC~gnomAD		missense variant~splice region variant	Y/D	484	484	1	deleterious - low confidence	0	441	benign	0.44	33001	likely deleterious	33	604	likely disease causing	603	49	tolerated	48		-		ENST00000271915.9
COSV106403033	1161154452	1:154733143	1:154733143	COSMIC_MUTATION	COSMIC_MUTATION			-	somatic SNV	COSMIC	Phenotype_or_Disease		splice region variant~coding sequence variant		484	484		-			-			-			-			-			-		ENST00000271915.9
rs763234530	10157206	1:154733144	1:154733144	T	C/T			-	SNP	dbSNP	Frequency~ExAC~TOPMed~gnomAD		splice region variant~synonymous variant	R	483	483		-			-			-			-			-			-		ENST00000271915.9
COSV99678999	1161154468	1:154733145	1:154733145	COSMIC_MUTATION	COSMIC_MUTATION			-	somatic SNV	COSMIC	Phenotype_or_Disease		splice acceptor variant					-			-			-			-			-			-		ENST00000271915.9
COSV55219408	1161154484	1:154733148	1:154733148	COSMIC_MUTATION	COSMIC_MUTATION			-	somatic SNV	COSMIC	Phenotype_or_Disease		splice region variant~splice polypyrimidine tract variant~intron variant					-			-			-			-			-			-		ENST00000271915.9
rs372833400	4278983	1:154733151	1:154733151	G	A/G			-	SNP	dbSNP	Frequency~ESP~ExAC~TOPMed~gnomAD		splice region variant~splice polypyrimidine tract variant~intron variant					-			-			-			-			-			-		ENST00000271915.9
rs2101792742	87261557	1:154733152	1:154733152	G	T/G			-	SNP	dbSNP			splice region variant~splice polypyrimidine tract variant~intron variant					-			-			-			-			-			-		ENST00000271915.9
rs193920929	3714870	1:154771974	1:154771974	A	C/A			-	SNP	dbSNP	Cited~Phenotype_or_Disease	uncertain significance	splice donor variant					-			-			-			-			-			-		ENST00000271915.9
rs1648579814	63678514	1:154771985	1:154771985	T	C/T			-	SNP	dbSNP	Frequency~TOPMed		missense variant	V/I	480	480	11	deleterious - low confidence	0.01	38	benign	37	22001	likely benign	22	82	likely benign	81	61	tolerated	0.06		-		ENST00000271915.9
rs1648579950	63678649	1:154771987	1:154771987	T	C/T			-	SNP	dbSNP	Frequency~Phenotype_or_Disease~TOPMed~gnomAD	uncertain significance	missense variant	R/H	479	479	1	deleterious - low confidence	0	117	benign	116	24001	likely benign	24	232	likely benign	231	23	tolerated	22		-		ENST00000271915.9
rs148925371	2601404	1:154771991	1:154771991	T	C/T			-	SNP	dbSNP	Frequency~ESP~Phenotype_or_Disease~ExAC~TOPMed~gnomAD	likely benign	missense variant	V/I	478	478	11	deleterious - low confidence	0.01	56	benign	55	22001	likely benign	22	154	likely benign	153	71	tolerated	0.07		-		ENST00000271915.9
rs753340296	9381413	1:154771996	1:154771996	T	C/T			-	SNP	dbSNP	Frequency~ExAC~gnomAD		stop gained	W/*	476	476		-			-			-			-			-			-		ENST00000271915.9
rs1648580628	63679329	1:154772000	1:154772000	A	C/A			-	SNP	dbSNP	Frequency~TOPMed		missense variant	A/S	475	475	1	deleterious - low confidence	0	83	benign	82	23001	likely benign	23	134	likely benign	133	70	tolerated	69		-		ENST00000271915.9
rs1480926694	51588711	1:154772004	1:154772004	C	A/C			-	SNP	dbSNP	Frequency~TOPMed		missense variant	I/M	473	473	1	deleterious - low confidence	0	552	possibly damaging	551	15001	likely benign	15	311	likely benign	0.31	74	tolerated	73		-		ENST00000271915.9
rs757709658	9724142	1:154772005	1:154772005	G	A/G			-	SNP	dbSNP	Frequency~ExAC~gnomAD		missense variant	I/T	473	473	1	deleterious - low confidence	0	201	benign	0.2	24001	likely benign	24	602	likely disease causing	601	93	tolerated	92		-		ENST00000271915.9
rs779417955	11423676	1:154772006	1:154772006	C	T/C			-	SNP	dbSNP	Frequency~ExAC~gnomAD		missense variant	I/V	473	473	1	deleterious - low confidence	0	56	benign	55	22001	likely benign	22	152	likely benign	151	55	tolerated	54		-		ENST00000271915.9
rs1648581265	63679958	1:154772008	1:154772008	T	A/T			-	SNP	dbSNP	Frequency~TOPMed		missense variant	I/N	472	472	1	deleterious - low confidence	0	684	possibly damaging	683	28001	likely benign	28	621	likely disease causing	0.62	153	tolerated	152		-		ENST00000271915.9
rs758828575	9811737	1:154772015	1:154772015	C	G/C			-	SNP	dbSNP	Frequency~ExAC~gnomAD		missense variant	L/V	470	470	1	deleterious - low confidence	0	291	benign	0.29	22001	likely benign	22	204	likely benign	203	73	tolerated	72		-		ENST00000271915.9
rs182790998	2917265	1:154772026	1:154772026	C	A/C			-	SNP	dbSNP	Frequency~1000Genomes		missense variant	F/C	466	466	1	deleterious - low confidence	0	984	probably damaging	983	29001	likely benign	29	761	likely disease causing	0.76	153	tolerated	152		-		ENST00000271915.9
rs1648582353	63681031	1:154772030	1:154772030	T	C/T			-	SNP	dbSNP	Frequency~TOPMed		missense variant	V/M	465	465	1	deleterious - low confidence	0	789	possibly damaging	788	26001	likely benign	26	351	likely benign	0.35	129	tolerated	128		-		ENST00000271915.9
rs1199012884	28987425	1:154772044	1:154772044	T	C/T			-	SNP	dbSNP	Frequency~gnomAD		missense variant	G/D	460	460	1	deleterious - low confidence	0	966	probably damaging	965	26001	likely benign	26	503	likely disease causing	502	127	tolerated	126		-		ENST00000271915.9
rs1648583329	63681996	1:154772052	1:154772052	C	G/C			-	SNP	dbSNP	Frequency~Phenotype_or_Disease~TOPMed	uncertain significance	missense variant	I/M	457	457	1	deleterious - low confidence	0	213	benign	212	24001	likely benign	24	172	likely benign	171	109	tolerated	108		-		ENST00000271915.9
rs1474256642	51054720	1:154772065	1:154772065	A	G/A			-	SNP	dbSNP	Frequency~gnomAD		missense variant	T/M	453	453	1	deleterious - low confidence	0	984	probably damaging	983	28001	likely benign	28	906	likely disease causing	905	977	damaging	976		-		ENST00000271915.9
rs2101839400	87305605	1:154772067	1:154772067	A	C/A			-	SNP	dbSNP			missense variant	K/N	452	452	1	deleterious - low confidence	0	937	probably damaging	936	24001	likely benign	24	952	likely disease causing	951	974	damaging	973		-		ENST00000271915.9
rs1648584138	63682792	1:154772072	1:154772072	C	T/C			-	SNP	dbSNP	Frequency~TOPMed		missense variant	M/V	451	451	1	deleterious - low confidence	0	63	benign	62	23001	likely benign	23	854	likely disease causing	853	935	damaging	934		-		ENST00000271915.9
rs777143484	11245930	1:154772080	1:154772080	T	C/T			-	SNP	dbSNP	Frequency~Phenotype_or_Disease~TOPMed	uncertain significance	missense variant	R/H	448	448	1	deleterious - low confidence	0	523	possibly damaging	522	28001	likely benign	28	956	likely disease causing	955	971	damaging	0.97		-		ENST00000271915.9
rs1172301675	26842273	1:154772081	1:154772081	A	G/A			-	SNP	dbSNP	Frequency~TOPMed~gnomAD		missense variant	R/C	448	448	1	deleterious - low confidence	0	921	probably damaging	0.92	31001	likely deleterious	31	931	likely disease causing	0.93	971	damaging	0.97		-		ENST00000271915.9
rs1648584836	63683492	1:154772087	1:154772087	C	T/C			-	SNP	dbSNP	Frequency		missense variant	N/D	446	446	1	deleterious - low confidence	0	28	benign	27	24001	likely benign	24	795	likely disease causing	794	928	damaging	927		-		ENST00000271915.9
rs770791170	10748826	1:154772111	1:154772111	T	C/T			-	SNP	dbSNP	Frequency~ExAC~gnomAD		missense variant	G/R	438	438	1	deleterious - low confidence	0	813	possibly damaging	812	28001	likely benign	28	955	likely disease causing	954	966	damaging	965		-		ENST00000271915.9
rs1571259807	55275066	1:154772117	1:154772117	A	T/A			-	SNP	dbSNP	Cited~Phenotype_or_Disease	pathogenic	missense variant	S/C	436	436	1	deleterious - low confidence	0	989	probably damaging	988	28001	likely benign	28	555	likely disease causing	554	147	tolerated	146		-		ENST00000271915.9
rs1326312153	39205444	1:154772120	1:154772120	A	G/A			-	SNP	dbSNP	Frequency~TOPMed~gnomAD		missense variant	R/C	435	435	1	deleterious - low confidence	0	961	probably damaging	0.96	27001	likely benign	27	433	likely benign	432	131	tolerated	0.13		-		ENST00000271915.9
rs1325913224	39173656	1:154772129	1:154772129	T	C/T			-	SNP	dbSNP	Frequency~gnomAD		missense variant	A/T	432	432	1	deleterious - low confidence	0	277	benign	276	22001	likely benign	22	311	likely benign	0.31	104	tolerated	103		-		ENST00000271915.9
rs1648586608	63685251	1:154772138	1:154772138	C	A/C			-	SNP	dbSNP	Frequency		missense variant	F/V	429	429	1	deleterious - low confidence	0	270	benign	269	28001	likely benign	28	602	likely disease causing	601	109	tolerated	108		-		ENST00000271915.9
rs760343159	9930452	1:154772143	1:154772143	C	T/C			-	SNP	dbSNP	Frequency~ExAC~gnomAD		missense variant	K/R	427	427	1	deleterious - low confidence	0	13	benign	12	25001	likely benign	25	236	likely benign	235	44	tolerated	43		-		ENST00000271915.9
rs763697141	10193431	1:154772144	1:154772144	G	T/G			-	SNP	dbSNP	Frequency~ExAC~gnomAD		missense variant	K/Q	427	427	1	deleterious - low confidence	0	278	benign	277	28001	likely benign	28	354	likely benign	353	123	tolerated	122		-		ENST00000271915.9
rs75503830	1233202	1:154772157	1:154772157	T	C/T			-	SNP	dbSNP			missense variant	M/I	422	422	1	deleterious - low confidence	0	246	benign	245	22001	likely benign	22	428	likely benign	427	102	tolerated	101		-		ENST00000271915.9
rs1232399226	31670982	1:154772162	1:154772162	A	C/A/T			-	SNP	dbSNP	Frequency~TOPMed~gnomAD		missense variant	V/F	421	421	1	deleterious - low confidence	0	128	benign	127	24001	likely benign	24	466	likely benign	465	105	tolerated	104		-		ENST00000271915.9
rs1232399226	31670982	1:154772162	1:154772162	T	C/A/T			-	SNP	dbSNP	Frequency~TOPMed~gnomAD		missense variant	V/I	421	421	1	deleterious - low confidence	0	144	benign	143	25001	likely benign	25	207	likely benign	206	143	tolerated	142		-		ENST00000271915.9
rs1408630129	45801646	1:154772164	1:154772164	T	C/T			-	SNP	dbSNP	Frequency~Phenotype_or_Disease~TOPMed	uncertain significance	missense variant	R/Q	420	420	1	deleterious - low confidence	0	888	possibly damaging	887	28001	likely benign	28	610	likely disease causing	609	233	tolerated	232		-		ENST00000271915.9
rs753301038	9378305	1:154772165	1:154772165	A	G/A			-	SNP	dbSNP	Frequency~ExAC~TOPMed~gnomAD		stop gained	R/*	420	420		-			-			-			-			-			-		ENST00000271915.9
rs1210347815	29899433	1:154772174	1:154772174	T	G/A/T			-	SNP	dbSNP	Frequency~TOPMed~gnomAD		missense variant	L/M	417	417	1	deleterious - low confidence	0	995	probably damaging	994	26001	likely benign	26	321	likely benign	0.32	140	tolerated	139		-		ENST00000271915.9
rs750909377	9191355	1:154772183	1:154772183	A	G/A			-	SNP	dbSNP	Frequency~ExAC~TOPMed~gnomAD		missense variant	R/C	414	414	1	deleterious - low confidence	0	1000	probably damaging	999	32001	likely deleterious	32	560	likely disease causing	559	183	tolerated	182		-		ENST00000271915.9
rs1423836003	47019713	1:154772198	1:154772198	G	T/G			-	SNP	dbSNP	Frequency~gnomAD		missense variant	I/L	409	409	1	deleterious - low confidence	0	18	benign	17	23001	likely benign	23	426	likely benign	425	664	damaging	663		-		ENST00000271915.9
rs1026329597	23102224	1:154772207	1:154772207	C	T/C			-	SNP	dbSNP			missense variant	I/V	406	406	241	tolerated - low confidence	0.24	32	benign	31	21001	likely benign	21	304	likely benign	303	796	damaging	795		-		ENST00000271915.9
rs1648589722	63688327	1:154772210	1:154772210	G	T/G			-	SNP	dbSNP	Frequency~gnomAD		missense variant	I/L	405	405	1	deleterious - low confidence	0	38	benign	37	23001	likely benign	23	490	likely benign	489	775	damaging	774		-		ENST00000271915.9
rs1648590037	63688642	1:154772212	1:154772212	C	T/C			-	SNP	dbSNP	Frequency~gnomAD		missense variant	D/G	404	404	1	deleterious - low confidence	0	570	possibly damaging	569	30001	likely deleterious	30	964	likely disease causing	963	974	damaging	973		-		ENST00000271915.9
rs375440538	4457971	1:154772213	1:154772213	G	C/G			-	SNP	dbSNP	Frequency~ESP~ExAC~TOPMed~gnomAD		missense variant	D/H	404	404	1	deleterious - low confidence	0	197	benign	196	27001	likely benign	27	968	likely disease causing	967	977	damaging	976		-		ENST00000271915.9
rs267598058	3913632	1:154772219	1:154772219	G	C/G/T			-	SNP	dbSNP	Frequency~gnomAD		missense variant	D/H	402	402	1	deleterious - low confidence	0	278	benign	277	27001	likely benign	27	841	likely disease causing	0.84	959	damaging	958		-		ENST00000271915.9
rs267598058	3913632	1:154772219	1:154772219	T	C/G/T			-	SNP	dbSNP	Frequency~gnomAD		missense variant	D/N	402	402	1	deleterious - low confidence	0	213	benign	212	23001	likely benign	23	697	likely disease causing	696	959	damaging	958		-		ENST00000271915.9
rs781422166	11580172	1:154772222	1:154772222	T	C/T			-	SNP	dbSNP	Frequency~ExAC~gnomAD		missense variant	A/T	401	401	1	deleterious - low confidence	0	101	benign	0.1	24001	likely benign	24	619	likely disease causing	618	964	damaging	963		-		ENST00000271915.9
rs368720064	3995656	1:154772227	1:154772227	A	G/A			-	SNP	dbSNP	Frequency~ESP~ExAC~TOPMed~gnomAD		missense variant	A/V	399	399	21	deleterious - low confidence	0.02	38	benign	37	24001	likely benign	24	357	likely benign	356	788	damaging	787		-		ENST00000271915.9
rs1341414549	40416248	1:154772228	1:154772228	T	C/T			-	SNP	dbSNP	Frequency~gnomAD		missense variant	A/T	399	399	541	tolerated - low confidence	0.54	38	benign	37	19001	likely benign	19	287	likely benign	286	723	damaging	722		-		ENST00000271915.9
rs771961515	10840036	1:154772230	1:154772230	T	C/T			-	SNP	dbSNP	Frequency~ExAC~TOPMed~gnomAD		missense variant	R/Q	398	398	461	tolerated - low confidence	0.46	14	benign	13	20001	likely benign	20	256	likely benign	255	535	damaging	534		-		ENST00000271915.9
rs557073337	6984429	1:154772231	1:154772231	A	G/A			-	SNP	dbSNP	Frequency~1000Genomes~ExAC~TOPMed~gnomAD		missense variant	R/W	398	398	61	tolerated - low confidence	0.06	825	possibly damaging	824	23001	likely benign	23	494	likely benign	493	850	damaging	849		-		ENST00000271915.9
rs775295714	11100877	1:154772233	1:154772233	T	G/T			-	SNP	dbSNP	Frequency~ExAC~gnomAD		missense variant	S/Y	397	397	1	deleterious - low confidence	0	144	benign	143	28001	likely benign	28	744	likely disease causing	743	955	damaging	954		-		ENST00000271915.9
rs760404240	9935292	1:154772237	1:154772237	T	G/T			-	SNP	dbSNP	Frequency~ExAC~gnomAD		missense variant	P/T	396	396	41	deleterious - low confidence	0.04	24	benign	23	23001	likely benign	23	483	likely benign	482	702	damaging	701		-		ENST00000271915.9
rs1485181152	51928033	1:154772245	1:154772245	A	G/A			-	SNP	dbSNP	Frequency~gnomAD		missense variant	S/F	393	393	1	deleterious - low confidence	0	31	benign	0.03	28001	likely benign	28	529	likely disease causing	528	869	damaging	868		-		ENST00000271915.9
rs979389317	19414437	1:154772248	1:154772248	T	A/T			-	SNP	dbSNP			missense variant	F/Y	392	392	1	deleterious - low confidence	0	75	benign	74	25001	likely benign	25	514	likely disease causing	513	861	damaging	0.86		-		ENST00000271915.9
rs764779145	10278167	1:154772257	1:154772257	T	C/T			-	SNP	dbSNP	Frequency~ExAC~gnomAD		missense variant	R/H	389	389	1	deleterious - low confidence	0	778	possibly damaging	777	28001	likely benign	28	860	likely disease causing	859	965	damaging	964		-		ENST00000271915.9
rs1363677459	42203056	1:154772261	1:154772261	G	C/G			-	SNP	dbSNP	Frequency~gnomAD		missense variant	A/P	388	388	1	deleterious - low confidence	0	71	benign	0.07	23001	likely benign	23	833	likely disease causing	832	959	damaging	958		-		ENST00000271915.9
rs766922504	10446120	1:154772263	1:154772263	A	G/A			-	SNP	dbSNP	Frequency~Phenotype_or_Disease~ExAC~TOPMed~gnomAD	uncertain significance	missense variant	T/M	387	387	1	deleterious - low confidence	0	850	possibly damaging	849	25001	likely benign	25	592	likely disease causing	591	955	damaging	954		-		ENST00000271915.9
rs1648594315	63692891	1:154772274	1:154772274	A	C/A			-	SNP	dbSNP	Frequency~gnomAD		missense variant	K/N	383	383	11	deleterious - low confidence	0.01	4	benign	3	23001	likely benign	23	350	likely benign	349	595	damaging	594		-		ENST00000271915.9
rs1361240179	42007799	1:154772275	1:154772275	C	T/C			-	SNP	dbSNP	Frequency~gnomAD		missense variant	K/R	383	383	131	tolerated - low confidence	0.13	7	benign	6	23001	likely benign	23	282	likely benign	281	468	tolerated	467		-		ENST00000271915.9
rs1434354109	47861866	1:154772279	1:154772279	G	A/G			-	SNP	dbSNP	Frequency~gnomAD		missense variant	Y/H	382	382	1	deleterious - low confidence	0	138	benign	137	29001	likely benign	29	874	likely disease causing	873	953	damaging	952		-		ENST00000271915.9
rs76610518	1290421	1:154772282	1:154772282	G	C/G/T			-	SNP	dbSNP	Frequency~ESP~Phenotype_or_Disease~ExAC~TOPMed~gnomAD	likely benign	missense variant	E/Q	381	381	281	tolerated - low confidence	0.28	24	benign	23	23001	likely benign	23	325	likely benign	324	768	damaging	767		-		ENST00000271915.9
rs76610518	1290421	1:154772282	1:154772282	T	C/G/T			-	SNP	dbSNP	Frequency~ESP~Phenotype_or_Disease~ExAC~TOPMed~gnomAD	likely benign	missense variant	E/K	381	381	41	deleterious - low confidence	0.04	24	benign	23	24001	likely benign	24	516	likely disease causing	515	856	damaging	855		-		ENST00000271915.9
rs1396346957	44818264	1:154772291	1:154772291	C	T/C			-	SNP	dbSNP	Frequency~TOPMed~gnomAD		missense variant	I/V	378	378	351	tolerated - low confidence	0.35	10	benign	9	17001	likely benign	17	297	likely benign	296	644	damaging	643		-		ENST00000271915.9
rs2101839707	87305870	1:154772296	1:154772296	G	T/G			-	SNP	dbSNP			missense variant	H/P	376	376	1	deleterious - low confidence	0	568	possibly damaging	567	28001	likely benign	28	967	likely disease causing	966	973	damaging	972		-		ENST00000271915.9
rs756198528	9605505	1:154772300	1:154772300	C	T/C			-	SNP	dbSNP	Frequency~ExAC~gnomAD		missense variant	I/V	375	375	301	tolerated - low confidence	0.3	79	benign	78	21001	likely benign	21	379	likely benign	378	777	damaging	776		-		ENST00000271915.9
rs777932235	11307506	1:154772303	1:154772303	T	C/T			-	SNP	dbSNP	Frequency~ExAC~gnomAD		missense variant	A/T	374	374	1	deleterious - low confidence	0	778	possibly damaging	777	27001	likely benign	27	922	likely disease causing	921	974	damaging	973		-		ENST00000271915.9
rs1254657878	33458797	1:154772309	1:154772309	G	C/G			-	SNP	dbSNP	Frequency~gnomAD		missense variant	V/L	372	372	1	deleterious - low confidence	0	346	benign	345	25001	likely benign	25	833	likely disease causing	832	952	damaging	951		-		ENST00000271915.9
rs1327116224	39269502	1:154772315	1:154772315	A	T/A			-	SNP	dbSNP	Frequency~TOPMed~gnomAD		missense variant	M/L	370	370	1001	tolerated - low confidence	1	1	benign	0	19001	likely benign	19	359	likely benign	358	251	tolerated	0.25		-		ENST00000271915.9
rs772001209	10843188	1:154772329	1:154772329	C	T/C			-	SNP	dbSNP	Frequency~ExAC~gnomAD		missense variant	Y/C	365	365	1	deleterious - low confidence	0	778	possibly damaging	777	24001	likely benign	24	486	likely benign	485	815	damaging	814		-		ENST00000271915.9
rs768464858	10566611	1:154772335	1:154772335	T	A/T			-	SNP	dbSNP	Frequency~ExAC~gnomAD		missense variant	I/N	363	363	1	deleterious - low confidence	0	195	benign	194	29001	likely benign	29	841	likely disease causing	0.84	957	damaging	956		-		ENST00000271915.9
rs1484455009	51870524	1:154772338	1:154772338	T	C/T			-	SNP	dbSNP	Frequency~gnomAD		missense variant	R/H	362	362	1	deleterious - low confidence	0	994	probably damaging	993	28001	likely benign	28	970	likely disease causing	969	978	damaging	977		-		ENST00000271915.9
rs1648597528	63696075	1:154772339	1:154772339	A	G/A			-	SNP	dbSNP	Frequency		missense variant	R/C	362	362	1	deleterious - low confidence	0	1000	probably damaging	999	32001	likely deleterious	32	964	likely disease causing	963	982	damaging	981		-		ENST00000271915.9
rs776194606	11171461	1:154772342	1:154772342	T	C/T			-	SNP	dbSNP	Frequency~ExAC		missense variant	E/K	361	361	11	deleterious - low confidence	0.01	91	benign	0.09	25001	likely benign	25	905	likely disease causing	904	956	damaging	955		-		ENST00000271915.9
rs913636248	14243385	1:154772343	1:154772343	C	G/A/C/T			-	SNP	dbSNP	Frequency~TOPMed~gnomAD		stop gained	Y/*	360	360		-			-			-			-			-			-		ENST00000271915.9
rs913636248	14243385	1:154772343	1:154772343	T	G/A/C/T			-	SNP	dbSNP	Frequency~TOPMed~gnomAD		stop gained	Y/*	360	360		-			-			-			-			-			-		ENST00000271915.9
rs2101839785	87305941	1:154772344	1:154772344	C	T/C			-	SNP	dbSNP	Frequency		missense variant	Y/C	360	360	71	tolerated - low confidence	0.07	8	benign	7	22001	likely benign	22	352	likely benign	351	597	damaging	596		-		ENST00000271915.9
rs1250219419	33103120	1:154772345	1:154772345	G	A/G			-	SNP	dbSNP	Frequency~gnomAD		missense variant	Y/H	360	360	1	deleterious - low confidence	0	245	benign	244	24001	likely benign	24	525	likely disease causing	524	891	damaging	0.89		-		ENST00000271915.9
rs761545559	10024903	1:154772347	1:154772347	C	G/C/T			-	SNP	dbSNP	Frequency~ExAC~TOPMed~gnomAD		missense variant	T/S	359	359	1	deleterious - low confidence	0	189	benign	188	23001	likely benign	23	923	likely disease causing	922	949	damaging	948		-		ENST00000271915.9
rs761545559	10024903	1:154772347	1:154772347	T	G/C/T			-	SNP	dbSNP	Frequency~ExAC~TOPMed~gnomAD		missense variant	T/N	359	359	1	deleterious - low confidence	0	618	possibly damaging	617	26001	likely benign	26	871	likely disease causing	0.87	974	damaging	973		-		ENST00000271915.9
rs751983692	9275557	1:154772349	1:154772349-154772350	CACTGTGCCTTGGTCTTAGCGGGGGCTTGTGACCCA	CA/CACTGTGCCTTGGTCTTAGCGGGGGCTTGTGACCCA			-	indel	dbSNP	Frequency~ExAC		frameshift variant	M/MGHKPPLRPRHSX	358	358		-			-			-			-			-			-		ENST00000271915.9
rs1557968308	53390261	1:154772351	1:154772351	C	T/C			-	SNP	dbSNP	Frequency		missense variant	M/V	358	358	1	deleterious - low confidence	0	91	benign	0.09	23001	likely benign	23	972	likely disease causing	971	947	damaging	946		-		ENST00000271915.9
rs769288919	10631257	1:154772360	1:154772360	A	G/A/T			-	SNP	dbSNP	Frequency~ExAC~TOPMed~gnomAD		missense variant	R/W	355	355	1	deleterious - low confidence	0	996	probably damaging	995	26001	likely benign	26	926	likely disease causing	925	977	damaging	976		-		ENST00000271915.9
rs1238782069	32184202	1:154772371	1:154772371	A	G/A			-	SNP	dbSNP	Frequency~TOPMed~gnomAD		missense variant	A/V	351	351	1	deleterious - low confidence	0	338	benign	337	24001	likely benign	24	906	likely disease causing	905	966	damaging	965		-		ENST00000271915.9
rs1453830866	49420638	1:154772372	1:154772372	T	C/T			-	SNP	dbSNP	Frequency~TOPMed~gnomAD		missense variant	A/T	351	351	1	deleterious - low confidence	0	463	possibly damaging	462	25001	likely benign	25	950	likely disease causing	949	975	damaging	974		-		ENST00000271915.9
rs1571260285	55275572	1:154772374	1:154772374	T	C/T			-	SNP	dbSNP	Cited~Phenotype_or_Disease	pathogenic	missense variant	G/D	350	350	1	deleterious - low confidence	0	712	possibly damaging	711	26001	likely benign	26	924	likely disease causing	923	968	damaging	967		-		ENST00000271915.9
rs772849147	10909464	1:154772375	1:154772375	T	C/T			-	SNP	dbSNP	Frequency~ExAC~TOPMed~gnomAD		missense variant	G/S	350	350	1	deleterious - low confidence	0	498	possibly damaging	497	24001	likely benign	24	825	likely disease causing	824	960	damaging	959		-		ENST00000271915.9
rs767055276	10456433	1:154772377	1:154772377	C	T/C			-	SNP	dbSNP	Frequency~ExAC~gnomAD		missense variant	N/S	349	349	1	deleterious - low confidence	0	77	benign	76	24001	likely benign	24	821	likely disease causing	0.82	951	damaging	0.95		-		ENST00000271915.9
rs1397836050	44936904	1:154772381	1:154772381	T	C/T			-	SNP	dbSNP	Frequency~TOPMed~gnomAD		missense variant	D/N	348	348	1	deleterious - low confidence	0	230	benign	229	26001	likely benign	26	723	likely disease causing	722	967	damaging	966		-		ENST00000271915.9
rs1291721595	36430802	1:154772387	1:154772387	G	C/G/T			-	SNP	dbSNP	Frequency~TOPMed		missense variant	V/L	346	346	31	deleterious - low confidence	0.03	7	benign	6	20001	likely benign	20	430	likely benign	429	665	damaging	664		-		ENST00000271915.9
rs1291721595	36430802	1:154772387	1:154772387	T	C/G/T			-	SNP	dbSNP	Frequency~TOPMed		missense variant	V/M	346	346	771	tolerated - low confidence	0.77	12	benign	11	22001	likely benign	22	371	likely benign	0.37	424	tolerated	423		-		ENST00000271915.9
rs767904708	10522824	1:154772391	1:154772391	A	G/A/T			-	SNP	dbSNP	Frequency~ExAC~TOPMed~gnomAD		splice region variant~synonymous variant	L	344	344		-			-			-			-			-			-		ENST00000271915.9
rs767904708	10522824	1:154772391	1:154772391	T	G/A/T			-	SNP	dbSNP	Frequency~ExAC~TOPMed~gnomAD		splice region variant~synonymous variant	L	344	344		-			-			-			-			-			-		ENST00000271915.9
rs1648601401	63699925	1:154772392	1:154772392	T	A/T			-	SNP	dbSNP	Frequency~TOPMed		missense variant~splice region variant	L/H	344	344	1	deleterious - low confidence	0	991	probably damaging	0.99	29001	likely benign	29	973	likely disease causing	972	982	damaging	981		-		ENST00000271915.9
COSV99678115	1161159609	1:154772392	1:154772392	COSMIC_MUTATION	COSMIC_MUTATION			-	somatic SNV	COSMIC	Phenotype_or_Disease		splice region variant~coding sequence variant		344	344		-			-			-			-			-			-		ENST00000271915.9
rs1216920485	30427972	1:154772394	1:154772394	T	C/T			-	SNP	dbSNP	Frequency~gnomAD		splice acceptor variant					-			-			-			-			-			-		ENST00000271915.9
COSV99678373	1161159619	1:154772394	1:154772394	COSMIC_MUTATION	COSMIC_MUTATION			-	somatic SNV	COSMIC	Phenotype_or_Disease		splice acceptor variant					-			-			-			-			-			-		ENST00000271915.9
rs1362042748	42072213	1:154772396	1:154772396	A	G/A			-	SNP	dbSNP	Frequency~TOPMed		splice region variant~splice polypyrimidine tract variant~intron variant					-			-			-			-			-			-		ENST00000271915.9
rs1648601680	63700201	1:154772397	1:154772397	T	G/T			-	SNP	dbSNP	Frequency~TOPMed		splice region variant~splice polypyrimidine tract variant~intron variant					-			-			-			-			-			-		ENST00000271915.9
rs1302736757	37316763	1:154772399	1:154772399-154772401	GG	GGG/GG			-	indel	dbSNP	Frequency~TOPMed~gnomAD		splice region variant~splice polypyrimidine tract variant~intron variant					-			-			-			-			-			-		ENST00000271915.9
rs1312449691	38095923	1:154772400	1:154772400	A	G/A			-	SNP	dbSNP	Frequency~gnomAD		splice region variant~splice polypyrimidine tract variant~intron variant					-			-			-			-			-			-		ENST00000271915.9
rs1203369792	29338122	1:154772401	1:154772401	A	G/A			-	SNP	dbSNP	Frequency~gnomAD		splice region variant~splice polypyrimidine tract variant~intron variant					-			-			-			-			-			-		ENST00000271915.9
COSV55214355	1161159627	1:154772401	1:154772401	COSMIC_MUTATION	COSMIC_MUTATION			-	somatic SNV	COSMIC	Phenotype_or_Disease		splice region variant~splice polypyrimidine tract variant~intron variant					-			-			-			-			-			-		ENST00000271915.9
rs1650922546	66002459	1:154822081	1:154822081	A	G/A			-	SNP	dbSNP	Frequency~TOPMed~gnomAD		splice region variant~intron variant					-			-			-			-			-			-		ENST00000271915.9
rs34466713	775921	1:154822084	1:154822084-154822085	C	CC/C			-	indel	dbSNP			splice donor 5th base variant~intron variant					-			-			-			-			-			-		ENST00000271915.9
COSV104549263	1161163559	1:154822089	1:154822089	COSMIC_MUTATION	COSMIC_MUTATION			-	somatic SNV	COSMIC	Phenotype_or_Disease		splice region variant~coding sequence variant		343	343		-			-			-			-			-			-		ENST00000271915.9
rs1391743478	44450200	1:154822094	1:154822094	T	C/T			-	SNP	dbSNP	Frequency~gnomAD		missense variant	V/I	342	342	921	tolerated - low confidence	0.92	38	benign	37	18001	likely benign	18	291	likely benign	0.29	601	damaging	0.6		-		ENST00000271915.9
rs760112555	9912327	1:154822099	1:154822099	G	C/G/T			-	SNP	dbSNP	Frequency~ExAC~TOPMed~gnomAD		missense variant	R/P	340	340	21	deleterious - low confidence	0.02	966	probably damaging	965	29001	likely benign	29	906	likely disease causing	905	969	damaging	968		-		ENST00000271915.9
rs760112555	9912327	1:154822099	1:154822099	T	C/G/T			-	SNP	dbSNP	Frequency~ExAC~TOPMed~gnomAD		missense variant	R/H	340	340	1	deleterious - low confidence	0	546	possibly damaging	545	25001	likely benign	25	762	likely disease causing	761	962	damaging	961		-		ENST00000271915.9
rs775927958	11150385	1:154822100	1:154822100	A	G/A			-	SNP	dbSNP	Frequency~ExAC~gnomAD		missense variant	R/C	340	340	1	deleterious - low confidence	0	395	benign	394	25001	likely benign	25	849	likely disease causing	848	949	damaging	948		-		ENST00000271915.9
rs760891294	9973398	1:154822102	1:154822102	A	G/A			-	SNP	dbSNP	Frequency~ExAC~gnomAD		missense variant	T/I	339	339	1	deleterious - low confidence	0	41	benign	0.04	25001	likely benign	25	583	likely disease causing	582	816	damaging	815		-		ENST00000271915.9
rs1171173045	26752931	1:154822103	1:154822103	C	T/C			-	SNP	dbSNP	Frequency~gnomAD		missense variant	T/A	339	339	1001	tolerated - low confidence	1	4	benign	3	19001	likely benign	19	307	likely benign	306	353	tolerated	352		-		ENST00000271915.9
rs764366056	10246099	1:154822112	1:154822112	T	C/T			-	SNP	dbSNP	Frequency~ExAC~TOPMed~gnomAD		missense variant	A/T	336	336	11	deleterious - low confidence	0.01	206	benign	205	24001	likely benign	24	622	likely disease causing	621	844	damaging	843		-		ENST00000271915.9
rs757374968	9697822	1:154822156	1:154822156	T	C/T			-	SNP	dbSNP	Frequency~Phenotype_or_Disease~ExAC~gnomAD	uncertain significance	missense variant	C/Y	321	321	1	deleterious - low confidence	0	933	probably damaging	932	27001	likely benign	27	964	likely disease causing	963	970	damaging	969		-		ENST00000271915.9
rs765321692	10320511	1:154822165	1:154822165	A	G/A			-	SNP	dbSNP	Frequency~Phenotype_or_Disease~ExAC~TOPMed	uncertain significance	missense variant	A/V	318	318	1	deleterious - low confidence	0	210	benign	209	25001	likely benign	25	721	likely disease causing	0.72	917	damaging	916		-		ENST00000271915.9
rs754945314	9507318	1:154822171	1:154822171	A	G/A			-	SNP	dbSNP	Frequency~ExAC~gnomAD		missense variant	S/L	316	316	1	deleterious - low confidence	0	758	possibly damaging	757	32001	likely deleterious	32	901	likely disease causing	0.9	975	damaging	974		-		ENST00000271915.9
rs1557993123	53415209	1:154822172	1:154822172	G	A/G			-	SNP	dbSNP	Phenotype_or_Disease	uncertain significance	missense variant	S/P	316	316	1	deleterious - low confidence	0	758	possibly damaging	757	29001	likely benign	29	882	likely disease causing	881	959	damaging	958		-		ENST00000271915.9
rs142476638	2187012	1:154822173	1:154822173	T	A/T			-	SNP	dbSNP	Frequency~1000Genomes~ESP~ExAC~TOPMed~gnomAD		missense variant	F/L	315	315	1	deleterious - low confidence	0	19	benign	18	24001	likely benign	24	474	likely benign	473	790	damaging	789		-		ENST00000271915.9
rs1650926271	66006152	1:154822176	1:154822176	T	C/T			-	SNP	dbSNP	Frequency		missense variant	M/I	314	314	11	deleterious - low confidence	0.01	19	benign	18	23001	likely benign	23	452	likely benign	451	760	damaging	759		-		ENST00000271915.9
rs1227114832	31247444	1:154822178	1:154822178	C	T/C			-	SNP	dbSNP	Frequency~gnomAD		missense variant	M/V	314	314	1	deleterious - low confidence	0	19	benign	18	20001	likely benign	20	523	likely disease causing	522	736	damaging	735		-		ENST00000271915.9
rs1650926636	66006511	1:154822181	1:154822181	T	A/T			-	SNP	dbSNP	Frequency~TOPMed		missense variant	S/T	313	313	1	deleterious - low confidence	0	504	possibly damaging	503	26001	likely benign	26	893	likely disease causing	892	956	damaging	955		-		ENST00000271915.9
rs748029142	8965042	1:154822182	1:154822182	A	G/A			-	SNP	dbSNP	Frequency~ExAC~TOPMed~gnomAD		splice region variant~synonymous variant	D	312	312		-			-			-			-			-			-		ENST00000271915.9
rs1473194402	50968901	1:154822183	1:154822183	A	T/A			-	SNP	dbSNP	Frequency~TOPMed		missense variant~splice region variant	D/V	312	312	21	deleterious - low confidence	0.02	227	benign	226	23001	likely benign	23	572	likely disease causing	571	803	damaging	802		-		ENST00000271915.9
COSV55216687	1161163848	1:154822183	1:154822183	COSMIC_MUTATION	COSMIC_MUTATION			-	somatic SNV	COSMIC	Phenotype_or_Disease		splice region variant~coding sequence variant		312	312		-			-			-			-			-			-		ENST00000271915.9
COSV55215451	1161163866	1:154822184	1:154822184	COSMIC_MUTATION	COSMIC_MUTATION			-	somatic SNV	COSMIC	Phenotype_or_Disease		splice region variant~coding sequence variant		312	312		-			-			-			-			-			-		ENST00000271915.9
COSV55217718	1161163880	1:154822184	1:154822184	COSMIC_MUTATION	COSMIC_MUTATION			-	somatic SNV	COSMIC	Phenotype_or_Disease		splice region variant~coding sequence variant		312	312		-			-			-			-			-			-		ENST00000271915.9
COSV104549199	1161163891	1:154822185	1:154822185	COSMIC_MUTATION	COSMIC_MUTATION			-	somatic SNV	COSMIC	Phenotype_or_Disease		splice acceptor variant					-			-			-			-			-			-		ENST00000271915.9
rs1322427439	38895496	1:154822188	1:154822188	CC	C/CC			-	indel	dbSNP	Frequency~gnomAD		splice region variant~splice polypyrimidine tract variant~intron variant					-			-			-			-			-			-		ENST00000271915.9
rs755860167	9578856	1:154822190	1:154822190	A	G/A			-	SNP	dbSNP	Frequency~ExAC~gnomAD		splice region variant~splice polypyrimidine tract variant~intron variant					-			-			-			-			-			-		ENST00000271915.9
rs1258094278	33734356	1:154822191	1:154822191	C	G/C			-	SNP	dbSNP	Frequency~TOPMed		splice region variant~splice polypyrimidine tract variant~intron variant					-			-			-			-			-			-		ENST00000271915.9
rs1650927374	66007240	1:154822192	1:154822192	T	A/T			-	SNP	dbSNP	Frequency		splice region variant~splice polypyrimidine tract variant~intron variant					-			-			-			-			-			-		ENST00000271915.9
rs1172816889	26883148	1:154869026	1:154869026	T	C/T			-	SNP	dbSNP	Frequency~TOPMed		splice donor region variant~intron variant					-			-			-			-			-			-		ENST00000271915.9
rs530451845	4892455	1:154869028	1:154869028	T	C/T			-	SNP	dbSNP	Frequency~1000Genomes~ExAC~gnomAD		splice donor region variant~intron variant					-			-			-			-			-			-		ENST00000271915.9
COSV106057189	1161168403	1:154869033	1:154869033	COSMIC_MUTATION	COSMIC_MUTATION			-	somatic SNV	COSMIC	Phenotype_or_Disease		splice region variant~coding sequence variant		311	311		-			-			-			-			-			-		ENST00000271915.9
rs1653071836	68108629	1:154869042	1:154869042	C	A/C			-	SNP	dbSNP	Frequency		missense variant	L/W	308	308	11	deleterious - low confidence	0.01	87	benign	86	28001	likely benign	28	552	likely disease causing	551	770	damaging	769		-		ENST00000271915.9
rs760728518	9960697	1:154869055	1:154869055	T	G/T			-	SNP	dbSNP	Frequency~Phenotype_or_Disease~ExAC~gnomAD	uncertain significance	missense variant	L/I	304	304	1	deleterious - low confidence	0	928	probably damaging	927	25001	likely benign	25	859	likely disease causing	858	935	damaging	934		-		ENST00000271915.9
rs1329360033	39449382	1:154869056	1:154869056	A	C/A			-	SNP	dbSNP	Frequency~gnomAD		missense variant	E/D	303	303	1	deleterious - low confidence	0	1001	probably damaging	1	24001	likely benign	24	902	likely disease causing	901	958	damaging	957		-		ENST00000271915.9
rs764058022	10221835	1:154869060	1:154869060	A	G/A/T			-	SNP	dbSNP	Frequency~ExAC~TOPMed~gnomAD		missense variant	T/I	302	302	1	deleterious - low confidence	0	798	possibly damaging	797	28001	likely benign	28	875	likely disease causing	874	922	damaging	921		-		ENST00000271915.9
rs764058022	10221835	1:154869060	1:154869060	T	G/A/T			-	SNP	dbSNP	Frequency~ExAC~TOPMed~gnomAD		missense variant	T/N	302	302	1	deleterious - low confidence	0	331	benign	0.33	24001	likely benign	24	614	likely disease causing	613	801	damaging	0.8		-		ENST00000271915.9
rs753701554	9409810	1:154869066	1:154869066	G	A/G			-	SNP	dbSNP	Frequency~ExAC~gnomAD		missense variant	I/T	300	300	91	tolerated - low confidence	0.09	331	benign	0.33	24001	likely benign	24	822	likely disease causing	821	837	damaging	836		-		ENST00000271915.9
rs1182555704	27666774	1:154869076	1:154869076	A	C/A/T			-	SNP	dbSNP	Frequency~TOPMed~gnomAD		missense variant	V/F	297	297	1	deleterious - low confidence	0	739	possibly damaging	738	26001	likely benign	26	880	likely disease causing	879	926	damaging	925		-		ENST00000271915.9
rs1182555704	27666774	1:154869076	1:154869076	T	C/A/T			-	SNP	dbSNP	Frequency~TOPMed~gnomAD		missense variant	V/I	297	297	1	deleterious - low confidence	0	406	benign	405	23001	likely benign	23	641	likely disease causing	0.64	895	damaging	894		-		ENST00000271915.9
rs757106174	9676720	1:154869082	1:154869082	C	T/C			-	SNP	dbSNP	Frequency~ExAC~TOPMed~gnomAD		missense variant	I/V	295	295	1	deleterious - low confidence	0	551	possibly damaging	0.55	24001	likely benign	24	795	likely disease causing	794	922	damaging	921		-		ENST00000271915.9
rs778666134	11365000	1:154869086	1:154869086	C	A/C			-	SNP	dbSNP	Frequency~ExAC~TOPMed~gnomAD		missense variant	F/L	293	293	1	deleterious - low confidence	0	304	benign	303	25001	likely benign	25	903	likely disease causing	902	894	damaging	893		-		ENST00000271915.9
rs750020974	9121165	1:154869091	1:154869091	C	T/C			-	SNP	dbSNP	Frequency~ExAC~gnomAD		missense variant	M/V	292	292	1	deleterious - low confidence	0	246	benign	245	22001	likely benign	22	854	likely disease causing	853	785	damaging	784		-		ENST00000271915.9
rs1264668634	34262296	1:154869108	1:154869108	C	T/C			-	SNP	dbSNP	Frequency~gnomAD		missense variant	Y/C	286	286	1	deleterious - low confidence	0	300	benign	299	26001	likely benign	26	903	likely disease causing	902	907	damaging	906		-		ENST00000271915.9
rs779459677	11426903	1:154869109	1:154869109	G	A/G			-	SNP	dbSNP	Frequency~ExAC~TOPMed~gnomAD		missense variant	Y/H	286	286	1	deleterious - low confidence	0	975	probably damaging	974	31001	likely deleterious	31	899	likely disease causing	898	933	damaging	932		-		ENST00000271915.9
rs1485515951	51955047	1:154869111	1:154869111-154869117	TCA	TCACTCA/TCA			-	indel	dbSNP	Frequency		frameshift variant	LSD/LX	283	283-285		-			-			-			-			-			-		ENST00000271915.9
rs934809617	15909786	1:154869118	1:154869118	T	G/T			-	SNP	dbSNP	Frequency~TOPMed		missense variant	L/M	283	283	1	deleterious - low confidence	0	994	probably damaging	993	29001	likely benign	29	837	likely disease causing	836	935	damaging	934		-		ENST00000271915.9
rs1262083332	34055967	1:154869120	1:154869120	T	C/T			-	SNP	dbSNP	Frequency~gnomAD		missense variant	R/Q	282	282	1	deleterious - low confidence	0	647	possibly damaging	646	26001	likely benign	26	884	likely disease causing	883	943	damaging	942		-		ENST00000271915.9
rs374076091	4364544	1:154869123	1:154869123	A	T/A/C			-	SNP	dbSNP	Frequency~ESP~ExAC~gnomAD		missense variant	K/M	281	281	1	deleterious - low confidence	0	921	probably damaging	0.92	31001	likely deleterious	31	880	likely disease causing	879	936	damaging	935		-		ENST00000271915.9
rs374076091	4364544	1:154869123	1:154869123	C	T/A/C			-	SNP	dbSNP	Frequency~ESP~ExAC~gnomAD		missense variant	K/R	281	281	1	deleterious - low confidence	0	331	benign	0.33	25001	likely benign	25	764	likely disease causing	763	881	damaging	0.88		-		ENST00000271915.9
rs748575212	9008005	1:154869138	1:154869138	G	A/G			-	SNP	dbSNP	Frequency~ExAC~gnomAD		missense variant	L/P	276	276	1	deleterious - low confidence	0	999	probably damaging	998	32001	likely deleterious	32	921	likely disease causing	0.92	952	damaging	951		-		ENST00000271915.9
rs957968000	17730538	1:154869147	1:154869147	T	C/T			-	SNP	dbSNP			missense variant	R/K	273	273	1	deleterious - low confidence	0	879	possibly damaging	878	26001	likely benign	26	868	likely disease causing	867	950	damaging	949		-		ENST00000271915.9
rs1388703408	44206728	1:154869150	1:154869150	C	T/C			-	SNP	dbSNP	Frequency~gnomAD		missense variant	H/R	272	272	21	deleterious - low confidence	0.02	20	benign	19	22001	likely benign	22	815	likely disease causing	814	720	damaging	719		-		ENST00000271915.9
rs1251615007	33216016	1:154869154	1:154869154	T	C/T			-	SNP	dbSNP	Frequency~TOPMed		missense variant	G/R	271	271	1	deleterious - low confidence	0	406	benign	405	25001	likely benign	25	885	likely disease causing	884	919	damaging	918		-		ENST00000271915.9
rs1571353663	55371995	1:154869160	1:154869160	C	T/C			-	SNP	dbSNP	Cited~Phenotype_or_Disease	pathogenic	missense variant	K/E	269	269	1	deleterious - low confidence	0	437	benign	436	26001	likely benign	26	816	likely disease causing	815	897	damaging	896		-		ENST00000271915.9
rs771147595	10776545	1:154869169	1:154869169	C	T/C/G			-	SNP	dbSNP	Frequency~ExAC~gnomAD		missense variant	I/V	266	266	11	deleterious - low confidence	0.01	116	benign	115	23001	likely benign	23	473	likely benign	472	693	damaging	692		-		ENST00000271915.9
rs771147595	10776545	1:154869169	1:154869169	G	T/C/G			-	SNP	dbSNP	Frequency~ExAC~gnomAD		missense variant	I/L	266	266	11	deleterious - low confidence	0.01	671	possibly damaging	0.67	27001	likely benign	27	573	likely disease causing	572	789	damaging	788		-		ENST00000271915.9
rs1319511626	38659732	1:154869181	1:154869181	C	T/C			-	SNP	dbSNP	Frequency~TOPMed		missense variant	K/E	262	262	31	deleterious - low confidence	0.03	104	benign	103	24001	likely benign	24	610	likely disease causing	609	795	damaging	794		-		ENST00000271915.9
rs1653075453	68112143	1:154869183	1:154869183	T	C/T			-	SNP	dbSNP	Frequency~TOPMed~gnomAD		missense variant	R/Q	261	261	1	deleterious - low confidence	0	331	benign	0.33	26001	likely benign	26	299	likely benign	298	544	damaging	543		-		ENST00000271915.9
rs370649072	4128288	1:154869198	1:154869198	A	G/A			-	SNP	dbSNP	Frequency~ESP~ExAC~TOPMed~gnomAD		missense variant	P/L	256	256	11	deleterious - low confidence	0.01	19	benign	18	24001	likely benign	24	351	likely benign	0.35	691	damaging	0.69		-		ENST00000271915.9
rs1243984703	32602465	1:154869203	1:154869203-154869225	GGTGGTGCTGCTGGCGGTGGTGCTGCTGGCGGTGGTGC	GGTGGTGCTGCTGGCGGTGGTGC/GGTGGTGCTGCTGGCGGTGGTGCTGCTGGCGGTGGTGC			-	indel	dbSNP	Frequency~gnomAD		inframe insertion	GTTASSTT/GTTASSTTASSTT	247	247-254		-			-			-			-			-			-		ENST00000271915.9
rs35646025	845568	1:154869203	1:154869203-154869204	G	GG/G			-	indel	dbSNP			frameshift variant	T/X	254	254		-			-			-			-			-			-		ENST00000271915.9
rs1263564251	34173209	1:154869207	1:154869207	T	G/T			-	SNP	dbSNP	Frequency~TOPMed~gnomAD		missense variant	T/N	253	253	1001	tolerated - low confidence	1	8	benign	7	18001	likely benign	18	231	likely benign	0.23	451	tolerated	0.45		-		ENST00000271915.9
rs1209955323	29867992	1:154869210	1:154869210	T	C/T			-	SNP	dbSNP	Frequency~gnomAD		missense variant	S/N	252	252	691	tolerated - low confidence	0.69	14	benign	13	17001	likely benign	17	249	likely benign	248	452	tolerated	451		-		ENST00000271915.9
rs567068548	7769260	1:154869213	1:154869213	A	C/A			-	SNP	dbSNP	Frequency~1000Genomes~ExAC~TOPMed~gnomAD		missense variant	S/I	251	251	21	deleterious - low confidence	0.02	309	benign	308	22001	likely benign	22	233	likely benign	232	625	damaging	624		-		ENST00000271915.9
rs534102990	5179399	1:154869217	1:154869217	T	C/T			-	SNP	dbSNP	Frequency~1000Genomes~ExAC~TOPMed~gnomAD		missense variant	A/T	250	250	121	tolerated - low confidence	0.12	40	benign	39	9001	likely benign	9	207	likely benign	206	378	tolerated	377		-		ENST00000271915.9
rs757990006	9746056	1:154869222	1:154869222	A	G/A			-	SNP	dbSNP	Frequency~ExAC~TOPMed~gnomAD		missense variant	T/I	248	248	201	tolerated - low confidence	0.2	182	benign	181	18001	likely benign	18	205	likely benign	204	488	tolerated	487		-		ENST00000271915.9
rs1409684244	45885160	1:154869225	1:154869225	T	C/T			-	SNP	dbSNP	Frequency~TOPMed		missense variant	G/D	247	247	1	deleterious - low confidence	0	82	benign	81	23001	likely benign	23	305	likely benign	304	519	damaging	518		-		ENST00000271915.9
rs765994411	10373573	1:154869228	1:154869228	A	G/A/T			-	SNP	dbSNP	Frequency~ExAC~TOPMed~gnomAD		missense variant	A/V	246	246	161	tolerated - low confidence	0.16	8	benign	7	21001	likely benign	21	254	likely benign	253	525	damaging	524		-		ENST00000271915.9
rs765994411	10373573	1:154869228	1:154869228	T	G/A/T			-	SNP	dbSNP	Frequency~ExAC~TOPMed~gnomAD		missense variant	A/D	246	246	131	tolerated - low confidence	0.13	8	benign	7	22001	likely benign	22	298	likely benign	297	476	tolerated	475		-		ENST00000271915.9
rs1187483246	28062557	1:154869231	1:154869231	G	T/G			-	SNP	dbSNP	Frequency~gnomAD		missense variant	H/P	245	245	261	tolerated - low confidence	0.26	4	benign	3	22001	likely benign	22	215	likely benign	214	424	tolerated	423		-		ENST00000271915.9
rs1329183587	39435163	1:154869232	1:154869232	A	G/A			-	SNP	dbSNP	Frequency		missense variant	H/Y	245	245	101	tolerated - low confidence	0.1	362	benign	361	22001	likely benign	22	251	likely benign	0.25	429	tolerated	428		-		ENST00000271915.9
rs1653077131	68113770	1:154869234	1:154869234	A	T/A			-	SNP	dbSNP	Frequency~TOPMed		missense variant	Q/L	244	244	161	tolerated - low confidence	0.16	56	benign	55	22001	likely benign	22	410	likely benign	409	583	damaging	582		-		ENST00000271915.9
rs1300219992	37113230	1:154869240	1:154869240	C	T/C			-	SNP	dbSNP	Frequency~TOPMed~gnomAD		missense variant	N/S	242	242	591	tolerated - low confidence	0.59	15	benign	14	21001	likely benign	21	251	likely benign	0.25	338	tolerated	337		-		ENST00000271915.9
rs982123538	19629069	1:154869241	1:154869241	C	T/C			-	SNP	dbSNP	Frequency~TOPMed~gnomAD		missense variant	N/D	242	242	91	tolerated - low confidence	0.09	18	benign	17	22001	likely benign	22	252	likely benign	251	482	tolerated	481		-		ENST00000271915.9
rs926645633	15267234	1:154869242	1:154869242	T	G/A/T			-	SNP	dbSNP	Frequency~gnomAD		missense variant	H/Q	241	241	471	tolerated - low confidence	0.47	15	benign	14	17001	likely benign	17	221	likely benign	0.22	427	tolerated	426		-		ENST00000271915.9
rs751123937	9207991	1:154869247	1:154869247	C	T/C			-	SNP	dbSNP	Frequency~ExAC~gnomAD		missense variant	T/A	240	240	871	tolerated - low confidence	0.87	8	benign	7	19001	likely benign	19	236	likely benign	235	340	tolerated	339		-		ENST00000271915.9
rs1653077752	68114376	1:154869252	1:154869252	G	T/G			-	SNP	dbSNP	Frequency~gnomAD		missense variant	N/T	238	238	221	tolerated - low confidence	0.22	34	benign	33	21001	likely benign	21	194	likely benign	193	376	tolerated	375		-		ENST00000271915.9
rs1300202445	37111840	1:154869259	1:154869259	T	G/T			-	SNP	dbSNP	Frequency~gnomAD		missense variant	H/N	236	236	361	tolerated - low confidence	0.36	10	benign	9	21001	likely benign	21	187	likely benign	186	447	tolerated	446		-		ENST00000271915.9
rs781691180	11601273	1:154869261	1:154869261	C	T/C			-	SNP	dbSNP	Frequency~ExAC~TOPMed~gnomAD		missense variant	H/R	235	235	91	tolerated - low confidence	0.09	32	benign	31	20001	likely benign	20	329	likely benign	328	520	damaging	519		-		ENST00000271915.9
rs937986284	16159339	1:154869262	1:154869262	A	G/A/T			-	SNP	dbSNP	Frequency~TOPMed~gnomAD		missense variant	H/Y	235	235	1001	tolerated - low confidence	1	41	benign	0.04	23001	likely benign	23	316	likely benign	315	468	tolerated	467		-		ENST00000271915.9
rs937986284	16159339	1:154869262	1:154869262	T	G/A/T			-	SNP	dbSNP	Frequency~TOPMed~gnomAD		missense variant	H/N	235	235	91	tolerated - low confidence	0.09	19	benign	18	23001	likely benign	23	256	likely benign	255	498	tolerated	497		-		ENST00000271915.9
rs748634554	9012695	1:154869265	1:154869265	A	G/A			-	SNP	dbSNP	Frequency~ExAC~TOPMed~gnomAD		missense variant	L/F	234	234	21	deleterious - low confidence	0.02	385	benign	384	24001	likely benign	24	242	likely benign	241	497	tolerated	496		-		ENST00000271915.9
rs1571353799	55372135	1:154869272	1:154869272	G	C/G			-	SNP	dbSNP	Frequency		missense variant	Q/H	231	231	11	deleterious - low confidence	0.01	734	possibly damaging	733	24001	likely benign	24	248	likely benign	247	515	damaging	514		-		ENST00000271915.9
rs778033980	11315640	1:154869273	1:154869273	A	T/A			-	SNP	dbSNP	Frequency~ExAC~gnomAD		missense variant	Q/L	231	231	51	tolerated - low confidence	0.05	7	benign	6	22001	likely benign	22	315	likely benign	314	454	tolerated	453		-		ENST00000271915.9
rs374308005	4380391	1:154869275	1:154869275	T	G/T			-	SNP	dbSNP	Frequency~ESP~ExAC~TOPMed~gnomAD		missense variant	H/Q	230	230	41	deleterious - low confidence	0.04	24	benign	23	17001	likely benign	17	213	likely benign	212	326	tolerated	325		-		ENST00000271915.9
rs1037654791	23990576	1:154869277	1:154869277	A	G/A			-	SNP	dbSNP			missense variant	H/Y	230	230	111	tolerated - low confidence	0.11	399	benign	398	19001	likely benign	19	199	likely benign	198	444	tolerated	443		-		ENST00000271915.9
rs753446081	9389703	1:154869279	1:154869279	A	G/A			-	SNP	dbSNP	Frequency~ExAC~gnomAD		missense variant	A/V	229	229	21	deleterious - low confidence	0.02	144	benign	143	24001	likely benign	24	292	likely benign	291	551	damaging	0.55		-		ENST00000271915.9
rs1048393434	24832383	1:154869280	1:154869280	T	C/T			-	SNP	dbSNP			missense variant	A/T	229	229	171	tolerated - low confidence	0.17	24	benign	23	24001	likely benign	24	166	likely benign	165	433	tolerated	432		-		ENST00000271915.9
rs776341018	11182962	1:154869283	1:154869283	C	G/C/T			-	SNP	dbSNP	Frequency~TOPMed		missense variant	H/D	228	228	41	deleterious - low confidence	0.04	108	benign	107	23001	likely benign	23	449	likely benign	448	514	damaging	513		-		ENST00000271915.9
rs776341018	11182962	1:154869283	1:154869283	T	G/C/T			-	SNP	dbSNP	Frequency~TOPMed		missense variant	H/N	228	228	961	tolerated - low confidence	0.96	19	benign	18	23001	likely benign	23	288	likely benign	287	464	tolerated	463		-		ENST00000271915.9
rs371916177	4215825	1:154869284	1:154869284	T	G/A/T			-	SNP	dbSNP	Frequency~1000Genomes~ExAC~gnomAD		missense variant	N/K	227	227	21	deleterious - low confidence	0.02	369	benign	368	20001	likely benign	20	214	likely benign	213	476	tolerated	475		-		ENST00000271915.9
rs772255794	10863144	1:154869285	1:154869285	C	T/C			-	SNP	dbSNP	Frequency~ExAC~TOPMed~gnomAD		missense variant	N/S	227	227	191	tolerated - low confidence	0.19	278	benign	277	20001	likely benign	20	319	likely benign	318	402	tolerated	401		-		ENST00000271915.9
rs1653079469	68116041	1:154869286	1:154869286	C	T/C			-	SNP	dbSNP	Frequency~TOPMed~gnomAD		missense variant	N/D	227	227	21	deleterious - low confidence	0.02	444	benign	443	22001	likely benign	22	250	likely benign	249	486	tolerated	485		-		ENST00000271915.9
rs775661147	11129337	1:154869294	1:154869294	G	C/G/T			-	SNP	dbSNP	Frequency~Phenotype_or_Disease~ExAC~TOPMed~gnomAD	uncertain significance	missense variant	R/P	224	224	1001	tolerated - low confidence	1	14	benign	13	24001	likely benign	24	281	likely benign	0.28	458	tolerated	457		-		ENST00000271915.9
rs775661147	11129337	1:154869294	1:154869294	T	C/G/T			-	SNP	dbSNP	Frequency~Phenotype_or_Disease~ExAC~TOPMed~gnomAD	uncertain significance	missense variant	R/Q	224	224	101	tolerated - low confidence	0.1	41	benign	0.04	22001	likely benign	22	304	likely benign	303	378	tolerated	377		-		ENST00000271915.9
rs1653079824	68116379	1:154869296	1:154869296-154869302	GGAG	GGAGGAG/GGAG			-	indel	dbSNP	Frequency~gnomAD		inframe deletion	ISS/IS	221	221-223		-			-			-			-			-			-		ENST00000271915.9
rs1008394410	21692510	1:154869297	1:154869297	A	G/A			-	SNP	dbSNP			missense variant	S/F	223	223	1	deleterious - low confidence	0	803	possibly damaging	802	28001	likely benign	28	532	likely disease causing	531	699	damaging	698		-		ENST00000271915.9
rs1653080090	68116635	1:154869300	1:154869300	A	G/A			-	SNP	dbSNP	Frequency~TOPMed		missense variant	S/F	222	222	1	deleterious - low confidence	0	764	possibly damaging	763	32001	likely deleterious	32	593	likely disease causing	592	873	damaging	872		-		ENST00000271915.9
rs765155011	10307620	1:154869304	1:154869304	A	T/A/C			-	SNP	dbSNP	Frequency~ExAC~TOPMed~gnomAD		missense variant	I/F	221	221	1	deleterious - low confidence	0	545	possibly damaging	544	24001	likely benign	24	443	likely benign	442	411	tolerated	0.41		-		ENST00000271915.9
rs765155011	10307620	1:154869304	1:154869304	C	T/A/C			-	SNP	dbSNP	Frequency~ExAC~TOPMed~gnomAD		missense variant	I/V	221	221	1001	tolerated - low confidence	1	19	benign	18	14001	likely benign	14	133	likely benign	132	260	tolerated	259		-		ENST00000271915.9
rs1487370991	52102898	1:154869306	1:154869306	C	A/C			-	SNP	dbSNP	Frequency		missense variant	V/G	220	220	1	deleterious - low confidence	0	144	benign	143	27001	likely benign	27	327	likely benign	326	595	damaging	594		-		ENST00000271915.9
rs1160705864	25908981	1:154869307	1:154869307	G	C/G/T			-	SNP	dbSNP	Frequency~gnomAD		missense variant	V/L	220	220	21	deleterious - low confidence	0.02	14	benign	13	13001	likely benign	13	282	likely benign	281	424	tolerated	423		-		ENST00000271915.9
rs1160705864	25908981	1:154869307	1:154869307	T	C/G/T			-	SNP	dbSNP	Frequency~gnomAD		missense variant	V/I	220	220	151	tolerated - low confidence	0.15	14	benign	13	6001	likely benign	6	297	likely benign	296	464	tolerated	463		-		ENST00000271915.9
rs571743632	8135955	1:154869309	1:154869309	G	A/G			-	SNP	dbSNP			missense variant	I/T	219	219	21	deleterious - low confidence	0.02	67	benign	66	27001	likely benign	27	473	likely benign	472	614	damaging	613		-		ENST00000271915.9
rs762791737	10122407	1:154869311	1:154869311	A	C/A			-	SNP	dbSNP	Frequency~ExAC~gnomAD		missense variant	E/D	218	218	21	deleterious - low confidence	0.02	64	benign	63	23001	likely benign	23	274	likely benign	273	577	damaging	576		-		ENST00000271915.9
rs1245831928	32751213	1:154869315	1:154869315	A	G/A			-	SNP	dbSNP	Frequency~Phenotype_or_Disease~TOPMed	uncertain significance	missense variant	P/L	217	217	31	deleterious - low confidence	0.03	37	benign	36	25001	likely benign	25	353	likely benign	352	726	damaging	725		-		ENST00000271915.9
rs1465726985	50371585	1:154869318	1:154869318	A	G/A			-	SNP	dbSNP	Frequency~gnomAD		missense variant	P/L	216	216	121	tolerated - low confidence	0.12	41	benign	0.04	25001	likely benign	25	371	likely benign	0.37	588	damaging	587		-		ENST00000271915.9
rs1056344278	25455469	1:154869319	1:154869319	A	G/A/T			-	SNP	dbSNP	Frequency~TOPMed~gnomAD		missense variant	P/S	216	216	31	deleterious - low confidence	0.03	41	benign	0.04	23001	likely benign	23	321	likely benign	0.32	458	tolerated	457		-		ENST00000271915.9
rs1056344278	25455469	1:154869319	1:154869319	T	G/A/T			-	SNP	dbSNP	Frequency~TOPMed~gnomAD		missense variant	P/T	216	216	61	tolerated - low confidence	0.06	227	benign	226	23001	likely benign	23	354	likely benign	353	566	damaging	565		-		ENST00000271915.9
rs766011548	10374896	1:154869320	1:154869320	C	G/A/C			-	SNP	dbSNP	Frequency~ExAC~TOPMed~gnomAD		missense variant	N/K	215	215	341	tolerated - low confidence	0.34	227	benign	226	19001	likely benign	19	249	likely benign	248	319	tolerated	318		-		ENST00000271915.9
rs751179183	9212396	1:154869325	1:154869325	C	T/C			-	SNP	dbSNP	Frequency~ExAC~TOPMed~gnomAD		missense variant	S/G	214	214	351	tolerated - low confidence	0.35	227	benign	226	18001	likely benign	18	229	likely benign	228	429	tolerated	428		-		ENST00000271915.9
rs571325361	8103209	1:154869327	1:154869327	A	G/A			-	SNP	dbSNP	Frequency~1000Genomes~ExAC~TOPMed~gnomAD		missense variant	P/L	213	213	11	deleterious - low confidence	0.01	19	benign	18	24001	likely benign	24	405	likely benign	404	577	damaging	576		-		ENST00000271915.9
rs767038800	10455159	1:154869328	1:154869328	A	G/A/C			-	SNP	dbSNP	Frequency~ExAC~TOPMed~gnomAD		missense variant	P/S	213	213	911	tolerated - low confidence	0.91	7	benign	6	21001	likely benign	21	266	likely benign	265	398	tolerated	397		-		ENST00000271915.9
rs767038800	10455159	1:154869328	1:154869328	C	G/A/C			-	SNP	dbSNP	Frequency~ExAC~TOPMed~gnomAD		missense variant	P/A	213	213	421	tolerated - low confidence	0.42	7	benign	6	21001	likely benign	21	298	likely benign	297	421	tolerated	0.42		-		ENST00000271915.9
rs756586810	9636028	1:154869339	1:154869339	C	T/C/G			-	SNP	dbSNP	Frequency~ExAC~TOPMed~gnomAD		missense variant	Q/R	209	209	21	deleterious - low confidence	0.02	662	possibly damaging	661	24001	likely benign	24	378	likely benign	377	508	damaging	507		-		ENST00000271915.9
rs756586810	9636028	1:154869339	1:154869339	G	T/C/G			-	SNP	dbSNP	Frequency~ExAC~TOPMed~gnomAD		missense variant	Q/P	209	209	21	deleterious - low confidence	0.02	869	possibly damaging	868	26001	likely benign	26	556	likely disease causing	555	705	damaging	704		-		ENST00000271915.9
rs1653081899	68118386	1:154869343	1:154869343	A	G/A			-	SNP	dbSNP	Frequency		missense variant	L/F	208	208	1	deleterious - low confidence	0	871	possibly damaging	0.87	27001	likely benign	27	427	likely benign	426	565	damaging	564		-		ENST00000271915.9
rs778285818	11335448	1:154869345	1:154869345	A	G/A/C			-	SNP	dbSNP	Frequency~ExAC~TOPMed~gnomAD		missense variant	P/L	207	207	21	deleterious - low confidence	0.02	87	benign	86	24001	likely benign	24	344	likely benign	343	688	damaging	687		-		ENST00000271915.9
rs778285818	11335448	1:154869345	1:154869345	C	G/A/C			-	SNP	dbSNP	Frequency~ExAC~TOPMed~gnomAD		missense variant	P/R	207	207	11	deleterious - low confidence	0.01	87	benign	86	27001	likely benign	27	456	likely benign	455	704	damaging	703		-		ENST00000271915.9
rs1230596389	31526844	1:154869346	1:154869346	C	G/C/T			-	SNP	dbSNP	Frequency~TOPMed~gnomAD		missense variant	P/A	207	207	31	deleterious - low confidence	0.03	418	benign	417	22001	likely benign	22	326	likely benign	325	663	damaging	662		-		ENST00000271915.9
rs1230596389	31526844	1:154869346	1:154869346	T	G/C/T			-	SNP	dbSNP	Frequency~TOPMed~gnomAD		missense variant	P/T	207	207	31	deleterious - low confidence	0.03	94	benign	93	20001	likely benign	20	330	likely benign	329	621	damaging	0.62		-		ENST00000271915.9
rs749672556	9093826	1:154869354	1:154869354	C	T/C			-	SNP	dbSNP	Frequency~Phenotype_or_Disease~ExAC~TOPMed~gnomAD	uncertain significance	missense variant	E/G	204	204	51	deleterious - low confidence	0.05	10	benign	9	29001	likely benign	29	384	likely benign	383	558	damaging	557		-		ENST00000271915.9
rs757638842	9718551	1:154869355	1:154869355	T	C/T			-	SNP	dbSNP	Frequency~ExAC~gnomAD		missense variant	E/K	204	204	1	deleterious - low confidence	0	479	possibly damaging	478	26001	likely benign	26	499	likely benign	498	553	damaging	552		-		ENST00000271915.9
rs775716344	11133673	1:154869367	1:154869367	A	C/A			-	SNP	dbSNP	Frequency~ExAC~TOPMed~gnomAD		stop gained	E/*	200	200		-			-			-			-			-			-		ENST00000271915.9
rs1653083052	68119495	1:154869374	1:154869374	C	G/A/C			-	SNP	dbSNP	Frequency~Phenotype_or_Disease	uncertain significance	missense variant	N/K	197	197	1	deleterious - low confidence	0	743	possibly damaging	742	25001	likely benign	25	411	likely benign	0.41	751	damaging	0.75		-		ENST00000271915.9
rs1653083151	68119590	1:154869382	1:154869382	A	G/A			-	SNP	dbSNP	Frequency~gnomAD		missense variant	R/W	195	195	1	deleterious - low confidence	0	996	probably damaging	995	30001	likely deleterious	30	694	likely disease causing	693	834	damaging	833		-		ENST00000271915.9
rs2101942270	87402936	1:154869388	1:154869388	T	C/T			-	SNP	dbSNP	Frequency		missense variant	A/T	193	193	51	tolerated - low confidence	0.05	148	benign	147	22001	likely benign	22	220	likely benign	219	482	tolerated	481		-		ENST00000271915.9
rs1653083433	68119864	1:154869396	1:154869396	A	C/A			-	SNP	dbSNP	Frequency		missense variant	R/L	190	190	51	deleterious - low confidence	0.05	7	benign	6	24001	likely benign	24	382	likely benign	381	524	damaging	523		-		ENST00000271915.9
rs1558015271	53437217	1:154869397	1:154869397	A	G/A			-	SNP	dbSNP	Frequency		missense variant	R/C	190	190	1	deleterious - low confidence	0	893	possibly damaging	892	31001	likely deleterious	31	510	likely disease causing	509	692	damaging	691		-		ENST00000271915.9
rs1653083599	68120025	1:154869403	1:154869403	A	G/A			-	SNP	dbSNP	Frequency		missense variant	L/F	188	188	1	deleterious - low confidence	0	992	probably damaging	991	25001	likely benign	25	403	likely benign	402	811	damaging	0.81		-		ENST00000271915.9
rs773192197	10936254	1:154869412	1:154869412	A	T/A/C/G			-	SNP	dbSNP	Frequency~ExAC~TOPMed~gnomAD		missense variant	M/L	185	185	1	deleterious - low confidence	0	251	benign	0.25	26001	likely benign	26	511	likely disease causing	0.51	537	damaging	536		-		ENST00000271915.9
rs773192197	10936254	1:154869412	1:154869412	C	T/A/C/G			-	SNP	dbSNP	Frequency~ExAC~TOPMed~gnomAD		missense variant	M/V	185	185	121	tolerated - low confidence	0.12	35	benign	34	23001	likely benign	23	325	likely benign	324	534	damaging	533		-		ENST00000271915.9
rs773192197	10936254	1:154869412	1:154869412	G	T/A/C/G			-	SNP	dbSNP	Frequency~ExAC~TOPMed~gnomAD		missense variant	M/L	185	185	1	deleterious - low confidence	0	251	benign	0.25	26001	likely benign	26	511	likely disease causing	0.51	537	damaging	536		-		ENST00000271915.9
rs1571353967	55372311	1:154869414	1:154869414	C	A/C			-	SNP	dbSNP	Frequency		missense variant	V/G	184	184	21	deleterious - low confidence	0.02	242	benign	241	29001	likely benign	29	574	likely disease causing	573	844	damaging	843		-		ENST00000271915.9
rs1319927570	38693209	1:154869421	1:154869421	A	C/A			-	SNP	dbSNP	Frequency~TOPMed		missense variant	G/C	182	182	1	deleterious - low confidence	0	1001	probably damaging	1	29001	likely benign	29	748	likely disease causing	747	963	damaging	962		-		ENST00000271915.9
rs1169663679	26630646	1:154869422	1:154869422	T	G/T			-	SNP	dbSNP	Frequency~TOPMed~gnomAD		missense variant	S/R	181	181	1	deleterious - low confidence	0	747	possibly damaging	746	28001	likely benign	28	493	likely benign	492	578	damaging	577		-		ENST00000271915.9
rs538727884	5543069	1:154869429	1:154869429	C	T/C			-	SNP	dbSNP	Frequency~1000Genomes		missense variant	K/R	179	179	651	tolerated - low confidence	0.65	10	benign	9	22001	likely benign	22	186	likely benign	185	366	tolerated	365		-		ENST00000271915.9
rs368827258	4003076	1:154869432	1:154869432	T	C/T			-	SNP	dbSNP	Frequency~ESP~ExAC~TOPMed~gnomAD		missense variant	C/Y	178	178	11	deleterious - low confidence	0.01	105	benign	104	28001	likely benign	28	581	likely disease causing	0.58	767	damaging	766		-		ENST00000271915.9
rs1653084889	68121268	1:154869437	1:154869437	C	G/C			-	SNP	dbSNP	Frequency		missense variant	S/R	176	176	1	deleterious - low confidence	0	933	probably damaging	932	29001	likely benign	29	690	likely disease causing	689	818	damaging	817		-		ENST00000271915.9
rs759220737	9842478	1:154869438	1:154869438	T	C/T			-	SNP	dbSNP	Frequency~ExAC~gnomAD		missense variant	S/N	176	176	71	tolerated - low confidence	0.07	138	benign	137	23001	likely benign	23	354	likely benign	353	770	damaging	769		-		ENST00000271915.9
rs1161185513	25947468	1:154869440	1:154869440	G	C/G			-	SNP	dbSNP	Frequency~TOPMed		missense variant	M/I	175	175	11	deleterious - low confidence	0.01	757	possibly damaging	756	24001	likely benign	24	686	likely disease causing	685	846	damaging	845		-		ENST00000271915.9
rs767093909	10459536	1:154869442	1:154869442	A	T/A/C			-	SNP	dbSNP	Frequency~ExAC~gnomAD		missense variant	M/L	175	175	1	deleterious - low confidence	0	85	benign	84	27001	likely benign	27	684	likely disease causing	683	796	damaging	795		-		ENST00000271915.9
rs767093909	10459536	1:154869442	1:154869442	C	T/A/C			-	SNP	dbSNP	Frequency~ExAC~gnomAD		missense variant	M/V	175	175	11	deleterious - low confidence	0.01	671	possibly damaging	0.67	26001	likely benign	26	723	likely disease causing	722	829	damaging	828		-		ENST00000271915.9
rs1384723020	43887323	1:154869445	1:154869445	T	C/T			-	SNP	dbSNP	Frequency~gnomAD		missense variant	A/T	174	174	1	deleterious - low confidence	0	851	possibly damaging	0.85	28001	likely benign	28	514	likely disease causing	513	884	damaging	883		-		ENST00000271915.9
rs1224562601	31041655	1:154869458	1:154869458-154869464	GGGGTTGGGGTTG	GGGGTTG/GGGGTTGGGGTTG			-	indel	dbSNP	Frequency~gnomAD		inframe insertion	SNP/SNPNP	167	167-169		-			-			-			-			-			-		ENST00000271915.9
rs1257788771	33710201	1:154869460	1:154869460	C	G/C			-	SNP	dbSNP	Frequency~TOPMed~gnomAD		missense variant	P/A	169	169	1	deleterious - low confidence	0	522	possibly damaging	521	26001	likely benign	26	315	likely benign	314	648	damaging	647		-		ENST00000271915.9
rs764576115	10262317	1:154869461	1:154869461	T	G/T			-	SNP	dbSNP	Frequency~Phenotype_or_Disease~ExAC~TOPMed	uncertain significance	missense variant	N/K	168	168	1	deleterious - low confidence	0	148	benign	147	24001	likely benign	24	518	likely disease causing	517	750	damaging	749		-		ENST00000271915.9
rs754341660	9460057	1:154869462	1:154869462	C	T/C			-	SNP	dbSNP	Frequency~ExAC~gnomAD		missense variant	N/S	168	168	11	deleterious - low confidence	0.01	94	benign	93	26001	likely benign	26	373	likely benign	372	762	damaging	761		-		ENST00000271915.9
rs757613552	9716476	1:154869467	1:154869467	C	G/A/C			-	SNP	dbSNP	Frequency~ExAC~gnomAD		missense variant	D/E	166	166	671	tolerated - low confidence	0.67	7	benign	6	22001	likely benign	22	123	likely benign	122	374	tolerated	373		-		ENST00000271915.9
rs1024976098	22996367	1:154869468	1:154869468	C	T/C			-	SNP	dbSNP	Frequency		missense variant	D/G	166	166	1	deleterious - low confidence	0	244	benign	243	26001	likely benign	26	430	likely benign	429	666	damaging	665		-		ENST00000271915.9
rs779450172	11426138	1:154869472	1:154869472	C	G/C/T			-	SNP	dbSNP	Frequency~ExAC~gnomAD		missense variant	R/G	165	165	1	deleterious - low confidence	0	306	benign	305	27001	likely benign	27	436	likely benign	435	819	damaging	818		-		ENST00000271915.9
rs1031992441	23546080	1:154869474	1:154869474	T	C/T			-	SNP	dbSNP	Frequency~TOPMed~gnomAD		missense variant	R/Q	164	164	11	deleterious - low confidence	0.01	559	possibly damaging	558	29001	likely benign	29	183	likely benign	182	549	damaging	548		-		ENST00000271915.9
rs1189715733	28241689	1:154869475	1:154869475	A	G/A			-	SNP	dbSNP	Frequency~gnomAD		missense variant	R/W	164	164	1	deleterious - low confidence	0	898	possibly damaging	897	32001	likely deleterious	32	494	likely benign	493	766	damaging	765		-		ENST00000271915.9
rs750750797	9178708	1:154869476	1:154869476	C	G/C/T			-	SNP	dbSNP	Frequency~Phenotype_or_Disease~ExAC~TOPMed~gnomAD	uncertain significance	missense variant	H/Q	163	163	241	tolerated - low confidence	0.24	13	benign	12	26001	likely benign	26	188	likely benign	187	488	tolerated	487		-		ENST00000271915.9
rs750750797	9178708	1:154869476	1:154869476	T	G/C/T			-	SNP	dbSNP	Frequency~Phenotype_or_Disease~ExAC~TOPMed~gnomAD	uncertain significance	missense variant	H/Q	163	163	241	tolerated - low confidence	0.24	13	benign	12	26001	likely benign	26	188	likely benign	187	488	tolerated	487		-		ENST00000271915.9
rs1009453212	21776143	1:154869481	1:154869481	T	C/T			-	SNP	dbSNP	Frequency~TOPMed~gnomAD		missense variant	V/M	162	162	21	deleterious - low confidence	0.02	745	possibly damaging	744	26001	likely benign	26	277	likely benign	276	672	damaging	671		-		ENST00000271915.9
rs1165458934	26292174	1:154869484	1:154869484-154869488	GGGGGG	GGGGG/GGGGGG			-	indel	dbSNP	Frequency~gnomAD		frameshift variant	SPL/SPPX	159	159-161		-			-			-			-			-			-		ENST00000271915.9
rs768747077	10588593	1:154869492	1:154869492	A	G/A/C			-	SNP	dbSNP	Frequency~ExAC~TOPMed~gnomAD		missense variant	A/V	158	158	11	deleterious - low confidence	0.01	148	benign	147	27001	likely benign	27	177	likely benign	176	576	damaging	575		-		ENST00000271915.9
rs768747077	10588593	1:154869492	1:154869492	C	G/A/C			-	SNP	dbSNP	Frequency~ExAC~TOPMed~gnomAD		missense variant	A/G	158	158	71	tolerated - low confidence	0.07	6	benign	5	24001	likely benign	24	177	likely benign	176	549	damaging	548		-		ENST00000271915.9
rs1653087089	68123378	1:154869495	1:154869495	G	T/G			-	SNP	dbSNP	Frequency~TOPMed~gnomAD		missense variant	Q/P	157	157	11	deleterious - low confidence	0.01	160	benign	159	26001	likely benign	26	392	likely benign	391	688	damaging	687		-		ENST00000271915.9
rs1653087173	68123461	1:154869498	1:154869498	G	C/G/T			-	SNP	dbSNP	Frequency~TOPMed		missense variant	R/P	156	156	41	deleterious - low confidence	0.04	4	benign	3	24001	likely benign	24	389	likely benign	388	759	damaging	758		-		ENST00000271915.9
rs1653087173	68123461	1:154869498	1:154869498	T	C/G/T			-	SNP	dbSNP	Frequency~TOPMed		missense variant	R/Q	156	156	121	tolerated - low confidence	0.12	12	benign	11	24001	likely benign	24	318	likely benign	317	627	damaging	626		-		ENST00000271915.9
rs372419327	4250715	1:154869500	1:154869500	T	G/A/T			-	SNP	dbSNP	Frequency~ESP~Phenotype_or_Disease~ExAC~TOPMed~gnomAD	likely benign	missense variant	H/Q	155	155	61	tolerated - low confidence	0.06	4	benign	3	24001	likely benign	24	390	likely benign	389	658	damaging	657		-		ENST00000271915.9
rs774140951	11010169	1:154869504	1:154869504	T	C/T			-	SNP	dbSNP	Frequency~ExAC~TOPMed~gnomAD		missense variant	R/Q	154	154	281	tolerated - low confidence	0.28	8	benign	7	22001	likely benign	22	256	likely benign	255	380	tolerated	379		-		ENST00000271915.9
rs759272043	9846443	1:154869505	1:154869505	C	G/C			-	SNP	dbSNP	Frequency~ExAC~gnomAD		missense variant	R/G	154	154	1	deleterious - low confidence	0	8	benign	7	24001	likely benign	24	411	likely benign	0.41	489	tolerated	488		-		ENST00000271915.9
rs771770139	10825111	1:154869510	1:154869510	T	C/T			-	SNP	dbSNP	Frequency~ExAC~gnomAD		missense variant	G/D	152	152	21	deleterious - low confidence	0.02	50	benign	49	25001	likely benign	25	422	likely benign	421	778	damaging	777		-		ENST00000271915.9
rs1277979256	35328707	1:154869522	1:154869522	A	C/A			-	SNP	dbSNP	Frequency~gnomAD		missense variant	G/V	148	148	21	deleterious - low confidence	0.02	91	benign	0.09	23001	likely benign	23	374	likely benign	373	527	damaging	526		-		ENST00000271915.9
rs760144428	9914879	1:154869532	1:154869532	T	C/T			-	SNP	dbSNP	Frequency~ExAC~gnomAD		missense variant	A/T	145	145	61	tolerated - low confidence	0.06	205	benign	204	22001	likely benign	22	260	likely benign	259	524	damaging	523		-		ENST00000271915.9
rs1274261491	35030197	1:154869540	1:154869540	A	C/A/G			-	SNP	dbSNP	Frequency~TOPMed~gnomAD		missense variant	S/I	142	142	1	deleterious - low confidence	0	6	benign	5	23001	likely benign	23	440	likely benign	439	694	damaging	693		-		ENST00000271915.9
rs1274261491	35030197	1:154869540	1:154869540	G	C/A/G			-	SNP	dbSNP	Frequency~TOPMed~gnomAD		missense variant	S/T	142	142	51	deleterious - low confidence	0.05	57	benign	56	20001	likely benign	20	191	likely benign	0.19	568	damaging	567		-		ENST00000271915.9
rs1393475084	44588008	1:154869546	1:154869546	A	G/A/C			-	SNP	dbSNP	Frequency~TOPMed~gnomAD		missense variant	S/F	140	140	1	deleterious - low confidence	0	565	possibly damaging	564	28001	likely benign	28	481	likely benign	0.48	796	damaging	795		-		ENST00000271915.9
rs1393475084	44588008	1:154869546	1:154869546	C	G/A/C			-	SNP	dbSNP	Frequency~TOPMed~gnomAD		missense variant	S/C	140	140	1	deleterious - low confidence	0	853	possibly damaging	852	27001	likely benign	27	413	likely benign	412	804	damaging	803		-		ENST00000271915.9
rs753245766	9374056	1:154869556	1:154869556	A	G/A			-	SNP	dbSNP	Frequency~ExAC~TOPMed~gnomAD		missense variant	L/F	137	137	281	tolerated - low confidence	0.28	116	benign	115	23001	likely benign	23	287	likely benign	286	488	tolerated	487		-		ENST00000271915.9
rs762384927	10090485	1:154869557	1:154869557	A	C/A			-	SNP	dbSNP	Frequency~ExAC~gnomAD		missense variant	L/F	136	136	51	deleterious - low confidence	0.05	643	possibly damaging	642	23001	likely benign	23	245	likely benign	244	568	damaging	567		-		ENST00000271915.9
rs142488101	2187757	1:154869558	1:154869558	G	A/G			-	SNP	dbSNP	Frequency~1000Genomes~ESP~ExAC~TOPMed~gnomAD		missense variant	L/S	136	136	71	tolerated - low confidence	0.07	31	benign	0.03	23001	likely benign	23	221	likely benign	0.22	490	tolerated	489		-		ENST00000271915.9
rs750875567	9188692	1:154869563	1:154869563	C	G/C			-	SNP	dbSNP	Frequency~ExAC~gnomAD		missense variant	D/E	134	134	911	tolerated - low confidence	0.91	391	benign	0.39	23001	likely benign	23	283	likely benign	282	491	tolerated	0.49		-		ENST00000271915.9
rs374255471	4376706	1:154869565	1:154869565	G	C/G/T			-	SNP	dbSNP	Frequency~ESP~ExAC~TOPMed~gnomAD		missense variant	D/H	134	134	11	deleterious - low confidence	0.01	910	probably damaging	909	24001	likely benign	24	321	likely benign	0.32	63	tolerated	62		-		ENST00000271915.9
rs374255471	4376706	1:154869565	1:154869565	T	C/G/T			-	SNP	dbSNP	Frequency~ESP~ExAC~TOPMed~gnomAD		missense variant	D/N	134	134	71	tolerated - low confidence	0.07	495	possibly damaging	494	24001	likely benign	24	286	likely benign	285	593	damaging	592		-		ENST00000271915.9
rs367772161	3930321	1:154869574	1:154869574	C	T/C/G			-	SNP	dbSNP	Frequency~ESP~ExAC~TOPMed~gnomAD		missense variant	N/D	131	131	11	deleterious - low confidence	0.01	271	benign	0.27	24001	likely benign	24	280	likely benign	279	73	tolerated	72		-		ENST00000271915.9
rs367772161	3930321	1:154869574	1:154869574	G	T/C/G			-	SNP	dbSNP	Frequency~ESP~ExAC~TOPMed~gnomAD		missense variant	N/H	131	131	31	deleterious - low confidence	0.03	812	possibly damaging	811	26001	likely benign	26	315	likely benign	314	73	tolerated	72		-		ENST00000271915.9
rs1653089363	68125579	1:154869579	1:154869579	C	T/C			-	SNP	dbSNP	Frequency		missense variant	Q/R	129	129	21	deleterious - low confidence	0.02	16	benign	15	24001	likely benign	24	261	likely benign	0.26	509	damaging	508		-		ENST00000271915.9
rs1653089440	68125652	1:154869580	1:154869580	C	G/C			-	SNP	dbSNP	Frequency~TOPMed		missense variant	Q/E	129	129	1	deleterious - low confidence	0	130	benign	129	25001	likely benign	25	336	likely benign	335	562	damaging	561		-		ENST00000271915.9
rs1322174628	38875429	1:154869585	1:154869585	T	C/T			-	SNP	dbSNP	Frequency~TOPMed~gnomAD		missense variant	G/D	127	127	31	deleterious - low confidence	0.03	845	possibly damaging	844	23001	likely benign	23	293	likely benign	292	679	damaging	678		-		ENST00000271915.9
rs1558015425	53437367	1:154869588	1:154869588	C	T/C			-	SNP	dbSNP	Frequency		missense variant	Q/R	126	126	11	deleterious - low confidence	0.01	196	benign	195	22001	likely benign	22	268	likely benign	267	454	tolerated	453		-		ENST00000271915.9
rs1653089777	68125985	1:154869591	1:154869591	T	C/T			-	SNP	dbSNP	Frequency~TOPMed		missense variant	R/K	125	125	11	deleterious - low confidence	0.01	579	possibly damaging	578	23001	likely benign	23	262	likely benign	261	475	tolerated	474		-		ENST00000271915.9
rs1297113065	36864685	1:154869592	1:154869592	C	T/C			-	SNP	dbSNP	Frequency		missense variant	R/G	125	125	91	tolerated - low confidence	0.09	774	possibly damaging	773	25001	likely benign	25	350	likely benign	349	454	tolerated	453		-		ENST00000271915.9
rs1653090047	68126250	1:154869600	1:154869600	T	G/T			-	SNP	dbSNP	Frequency~TOPMed		missense variant	P/H	122	122	1	deleterious - low confidence	0	981	probably damaging	0.98	27001	likely benign	27	375	likely benign	374	705	damaging	704		-		ENST00000271915.9
rs1653090159	68126362	1:154869601	1:154869601	T	G/T			-	SNP	dbSNP	Frequency		missense variant	P/T	122	122	31	deleterious - low confidence	0.03	961	probably damaging	0.96	24001	likely benign	24	334	likely benign	333	403	tolerated	402		-		ENST00000271915.9
rs1653090319	68126517	1:154869604	1:154869604	T	G/T			-	SNP	dbSNP	Frequency~TOPMed		missense variant	H/N	121	121	11	deleterious - low confidence	0.01	618	possibly damaging	617	22001	likely benign	22	244	likely benign	243	52	tolerated	51		-		ENST00000271915.9
rs751781187	9259453	1:154869609	1:154869609	T	A/T			-	SNP	dbSNP	Frequency~ExAC~gnomAD		missense variant	I/N	119	119	21	deleterious - low confidence	0.02	896	possibly damaging	895	22001	likely benign	22	239	likely benign	238	422	tolerated	421		-		ENST00000271915.9
rs371733237	4203065	1:154869613	1:154869613	T	C/T			-	SNP	dbSNP	Frequency~ESP~ExAC~TOPMed~gnomAD		missense variant	A/T	118	118	231	tolerated - low confidence	0.23	91	benign	0.09	17001	likely benign	17	156	likely benign	155	61	tolerated	0.06		-		ENST00000271915.9
rs75265898	1220817	1:154869616	1:154869616	G	T/G			-	SNP	dbSNP	Frequency		missense variant	T/P	117	117	271	tolerated - low confidence	0.27	937	probably damaging	936	22001	likely benign	22	246	likely benign	245	469	tolerated	468		-		ENST00000271915.9
rs1418719086	46609154	1:154869618	1:154869618	C	G/C			-	SNP	dbSNP	Frequency~gnomAD		missense variant	S/C	116	116	111	tolerated - low confidence	0.11	942	probably damaging	941	26001	likely benign	26	393	likely benign	392	800	damaging	799		-		ENST00000271915.9
rs76110919	1264526	1:154869619	1:154869619	G	A/G			-	SNP	dbSNP			missense variant	S/P	116	116	91	tolerated - low confidence	0.09	827	possibly damaging	826	24001	likely benign	24	506	likely disease causing	505	744	damaging	743		-		ENST00000271915.9
rs1295917259	36768616	1:154869620	1:154869620	T	G/A/T			-	SNP	dbSNP	Frequency~gnomAD		missense variant	N/K	115	115	31	deleterious - low confidence	0.03	865	possibly damaging	864	23001	likely benign	23	261	likely benign	0.26	492	tolerated	491		-		ENST00000271915.9
rs1374652315	43081499	1:154869621	1:154869621	C	T/C			-	SNP	dbSNP	Frequency~TOPMed~gnomAD		missense variant	N/S	115	115	601	tolerated - low confidence	0.6	808	possibly damaging	807	23001	likely benign	23	236	likely benign	235	419	tolerated	418		-		ENST00000271915.9
rs1174068382	26984128	1:154869625	1:154869625	T	A/T			-	SNP	dbSNP	Frequency~TOPMed		missense variant	S/T	114	114	181	tolerated - low confidence	0.18	692	possibly damaging	691	15001	likely benign	15	284	likely benign	283	63	tolerated	62		-		ENST00000271915.9
rs973416823	18945802	1:154869627	1:154869627	A	G/A			-	SNP	dbSNP	Frequency~gnomAD		missense variant	S/L	113	113	341	tolerated - low confidence	0.34	774	possibly damaging	773	22001	likely benign	22	239	likely benign	238	405	tolerated	404		-		ENST00000271915.9
rs753256170	9374872	1:154869630	1:154869630-154869636	GGGGGG	GGGGGGG/GGGGGG/GGGGGGGG			-	indel	dbSNP	Frequency~ExAC		frameshift variant	APP/APX	110	110-112		-			-			-			-			-			-		ENST00000271915.9
rs753256170	9374872	1:154869630	1:154869630-154869636	GGGGGGGG	GGGGGGG/GGGGGG/GGGGGGGG			-	indel	dbSNP	Frequency~ExAC		frameshift variant	APP/APPX	110	110-112		-			-			-			-			-			-		ENST00000271915.9
rs1433386175	47784146	1:154869630	1:154869630	C	G/C			-	SNP	dbSNP	Frequency~gnomAD		missense variant	P/R	112	112	151	tolerated - low confidence	0.15	974	probably damaging	973	23001	likely benign	23	228	likely benign	227	454	tolerated	453		-		ENST00000271915.9
rs143130189	2229182	1:154869631	1:154869631	A	G/A/C/T			-	SNP	dbSNP	Frequency~1000Genomes~ESP~Phenotype_or_Disease~ExAC~TOPMed~gnomAD	uncertain significance	missense variant	P/S	112	112	191	tolerated - low confidence	0.19	936	probably damaging	935	16001	likely benign	16	309	likely benign	308	348	tolerated	347		-		ENST00000271915.9
rs143130189	2229182	1:154869631	1:154869631	C	G/A/C/T			-	SNP	dbSNP	Frequency~1000Genomes~ESP~Phenotype_or_Disease~ExAC~TOPMed~gnomAD	uncertain significance	missense variant	P/A	112	112	101	tolerated - low confidence	0.1	912	probably damaging	911	15001	likely benign	15	275	likely benign	274	30	tolerated	29		-		ENST00000271915.9
rs143130189	2229182	1:154869631	1:154869631	T	G/A/C/T			-	SNP	dbSNP	Frequency~1000Genomes~ESP~Phenotype_or_Disease~ExAC~TOPMed~gnomAD	uncertain significance	missense variant	P/T	112	112	131	tolerated - low confidence	0.13	961	probably damaging	0.96	19001	likely benign	19	234	likely benign	233	352	tolerated	351		-		ENST00000271915.9
rs575111668	8400764	1:154869636	1:154869636	A	G/A/C/T			-	SNP	dbSNP	Frequency~1000Genomes~ExAC~TOPMed~gnomAD		missense variant	A/V	110	110	81	tolerated - low confidence	0.08	91	benign	0.09	18001	likely benign	18	350	likely benign	349	600	damaging	599		-		ENST00000271915.9
rs575111668	8400764	1:154869636	1:154869636	C	G/A/C/T			-	SNP	dbSNP	Frequency~1000Genomes~ExAC~TOPMed~gnomAD		missense variant	A/G	110	110	641	tolerated - low confidence	0.64	62	benign	61	13001	likely benign	13	356	likely benign	355	575	damaging	574		-		ENST00000271915.9
rs575111668	8400764	1:154869636	1:154869636	T	G/A/C/T			-	SNP	dbSNP	Frequency~1000Genomes~ExAC~TOPMed~gnomAD		missense variant	A/D	110	110	71	tolerated - low confidence	0.07	186	benign	185	18001	likely benign	18	356	likely benign	355	594	damaging	593		-		ENST00000271915.9
rs1360176552	41922786	1:154869637	1:154869637	A	C/A/G/T			-	SNP	dbSNP	Frequency~TOPMed~gnomAD		missense variant	A/S	110	110	191	tolerated - low confidence	0.19	46	benign	45	13001	likely benign	13	278	likely benign	277	548	damaging	547		-		ENST00000271915.9
rs1360176552	41922786	1:154869637	1:154869637	G	C/A/G/T			-	SNP	dbSNP	Frequency~TOPMed~gnomAD		missense variant	A/P	110	110	251	tolerated - low confidence	0.25	1	benign	0	15001	likely benign	15	301	likely benign	0.3	583	damaging	582		-		ENST00000271915.9
rs1360176552	41922786	1:154869637	1:154869637	T	C/A/G/T			-	SNP	dbSNP	Frequency~TOPMed~gnomAD		missense variant	A/T	110	110	201	tolerated - low confidence	0.2	91	benign	0.09	16001	likely benign	16	284	likely benign	283	537	damaging	536		-		ENST00000271915.9
rs1213530983	30154919	1:154869638	1:154869638	G	C/G			-	SNP	dbSNP	Frequency~TOPMed		missense variant	R/S	109	109	21	deleterious - low confidence	0.02	774	possibly damaging	773	23001	likely benign	23	368	likely benign	367	490	tolerated	489		-		ENST00000271915.9
rs956420912	17609064	1:154869645	1:154869645	A	G/A			-	SNP	dbSNP	Frequency~TOPMed~gnomAD		missense variant	A/V	107	107	211	tolerated - low confidence	0.21	872	possibly damaging	871	24001	likely benign	24	266	likely benign	265	499	tolerated	498		-		ENST00000271915.9
rs2101942536	87403190	1:154869646	1:154869646	T	C/T			-	SNP	dbSNP	Frequency		missense variant	A/T	107	107	501	tolerated - low confidence	0.5	912	probably damaging	911	18001	likely benign	18	278	likely benign	277	420	tolerated	419		-		ENST00000271915.9
rs773819304	10985076	1:154869663	1:154869663	C	A/C/G			-	SNP	dbSNP	Frequency~ExAC~gnomAD		missense variant	L/R	101	101	71	tolerated - low confidence	0.07	958	probably damaging	957	24001	likely benign	24	472	likely benign	471	539	damaging	538		-		ENST00000271915.9
rs773819304	10985076	1:154869663	1:154869663	G	A/C/G			-	SNP	dbSNP	Frequency~ExAC~gnomAD		missense variant	L/P	101	101	61	tolerated - low confidence	0.06	958	probably damaging	957	24001	likely benign	24	355	likely benign	354	465	tolerated	464		-		ENST00000271915.9
rs1185273667	27885554	1:154869669	1:154869669	T	C/T			-	SNP	dbSNP	Frequency~gnomAD		missense variant	G/D	99	99	71	tolerated - low confidence	0.07	287	benign	286	23001	likely benign	23	313	likely benign	312	454	tolerated	453		-		ENST00000271915.9
rs1385346526	43937104	1:154869670	1:154869670	T	C/T			-	SNP	dbSNP	Frequency~gnomAD		missense variant	G/S	99	99	311	tolerated - low confidence	0.31	11	benign	0.01	18001	likely benign	18	302	likely benign	301	381	tolerated	0.38		-		ENST00000271915.9
rs1395492090	44749453	1:154869673	1:154869673	A	G/A			-	SNP	dbSNP	Frequency		missense variant	P/S	98	98	11	deleterious - low confidence	0.01	68	benign	67	22001	likely benign	22	286	likely benign	285	524	damaging	523		-		ENST00000271915.9
rs1272864491	34918764	1:154869679	1:154869679	A	C/A/T			-	SNP	dbSNP	Frequency~TOPMed~gnomAD		missense variant	V/F	96	96	241	tolerated - low confidence	0.24	86	benign	85	22001	likely benign	22	259	likely benign	258	474	tolerated	473		-		ENST00000271915.9
rs1272864491	34918764	1:154869679	1:154869679	T	C/A/T			-	SNP	dbSNP	Frequency~TOPMed~gnomAD		missense variant	V/I	96	96	311	tolerated - low confidence	0.31	16	benign	15	15001	likely benign	15	188	likely benign	187	411	tolerated	0.41		-		ENST00000271915.9
rs1381820560	43655534	1:154869681	1:154869681	C	G/C			-	SNP	dbSNP	Frequency~gnomAD		missense variant	P/R	95	95	81	tolerated - low confidence	0.08	1	unknown	0	22001	likely benign	22	236	likely benign	235	459	tolerated	458		-		ENST00000271915.9
rs1462133434	50084582	1:154869682	1:154869682	T	G/T			-	SNP	dbSNP	Frequency~TOPMed		missense variant	P/T	95	95	241	tolerated - low confidence	0.24	1	unknown	0	23001	likely benign	23	258	likely benign	257	494	tolerated	493		-		ENST00000271915.9
rs767581747	10497637	1:154869683	1:154869683	A	C/A/T			-	SNP	dbSNP	Frequency~ExAC~TOPMed~gnomAD		missense variant	Q/H	94	94	31	deleterious - low confidence	0.03	1	unknown	0	22001	likely benign	22	398	likely benign	397	489	tolerated	488		-		ENST00000271915.9
rs752884227	9345993	1:154869686	1:154869686	C	G/C			-	SNP	dbSNP	Frequency~ExAC~TOPMed~gnomAD		missense variant	S/R	93	93	111	tolerated - low confidence	0.11	1	unknown	0	22001	likely benign	22	323	likely benign	322	539	damaging	538		-		ENST00000271915.9
rs1210768047	29933157	1:154869690	1:154869690-154869691	-	TG/-			-	deletion	dbSNP	Frequency~gnomAD		frameshift variant	Q/X	92	92		-			-			-			-			-			-		ENST00000271915.9
rs756182511	9604280	1:154869695	1:154869695	A	T/A			-	SNP	dbSNP	Frequency~ExAC~TOPMed~gnomAD		missense variant	Q/H	90	90	261	tolerated - low confidence	0.26	1	unknown	0	17001	likely benign	17	341	likely benign	0.34	523	damaging	522		-		ENST00000271915.9
rs778862958	11380327	1:154869697	1:154869697	C	G/C			-	SNP	dbSNP	Frequency~ExAC~TOPMed~gnomAD		missense variant	Q/E	90	90	41	deleterious - low confidence	0.04	1	unknown	0	21001	likely benign	21	278	likely benign	277	537	damaging	536		-		ENST00000271915.9
rs1653096882	68132885	1:154869699	1:154869699	A	G/A			-	SNP	dbSNP			missense variant	A/V	89	89	61	tolerated - low confidence	0.06	1	unknown	0	18001	likely benign	18	210	likely benign	209	398	tolerated	397		-		ENST00000271915.9
rs1653097149	68133145	1:154869705	1:154869705	C	T/C			-	SNP	dbSNP	Frequency~gnomAD		missense variant	Q/R	87	87	631	tolerated - low confidence	0.63	1	unknown	0	18001	likely benign	18	269	likely benign	268	437	tolerated	436		-		ENST00000271915.9
rs1353192884	41362282	1:154869708	1:154869708	A	G/A			-	SNP	dbSNP	Frequency~gnomAD		missense variant	S/F	86	86	11	deleterious - low confidence	0.01	1	unknown	0	23001	likely benign	23	302	likely benign	301	506	damaging	505		-		ENST00000271915.9
rs2101942625	87403273	1:154869709	1:154869709	C	A/C			-	SNP	dbSNP			missense variant	S/A	86	86	231	tolerated - low confidence	0.23	1	unknown	0	19001	likely benign	19	259	likely benign	258	280	tolerated	279		-		ENST00000271915.9
rs1277660019	35303220	1:154869715	1:154869715	A	G/A			-	SNP	dbSNP	Frequency~Phenotype_or_Disease~TOPMed~gnomAD	uncertain significance	missense variant	P/S	84	84	121	tolerated - low confidence	0.12	1	unknown	0	24001	likely benign	24	123	likely benign	122	75	tolerated	74		-		ENST00000271915.9
rs866979236	11820292	1:154869716	1:154869716	C	A/C			-	SNP	dbSNP			missense variant	H/Q	83	83	311	tolerated - low confidence	0.31	1	unknown	0	17001	likely benign	17	128	likely benign	127	36	tolerated	35		-		ENST00000271915.9
rs779901170	11461433	1:154869720	1:154869720	T	G/T			-	SNP	dbSNP	Frequency~ExAC		missense variant	P/Q	82	82	221	tolerated - low confidence	0.22	1	unknown	0	21001	likely benign	21	98	likely benign	97	38	tolerated	37		-		ENST00000271915.9
rs1558015592	53437535	1:154869720	1:154869720-154869853	GGTGGCTGCTGCTGCTG	GGTGGCTGCTGCTGCTGCTGCTGCTGCTGCTGCTGCTGCTGCTGCTGAAGCTGCGGAGGCTGAGGCTGCAGCGAGGGTCCCAGGGGCTGCTGGGGGGCTGCTGGTGGCGCTGGCGGTGGTGGCTGCTGCTGCTG/GGTGGCTGCTGCTGCTG			-	indel	dbSNP	Frequency		inframe deletion	QQQQPPPPAPPAAPQQPLGPSLQPQPPQLQQQQQQQQQQQQQQPP/QQQQPP	38	38-82		-			-			-			-			-			-		ENST00000271915.9
rs1553242198	52550261	1:154869722	1:154869722-154869723	TGCTGCTGCTGCTGCTGCTG	TG/TGCTGCTGCTGCTGCTGCTG			-	indel	dbSNP			inframe insertion	P/PAAAAAA	81	81		-			-			-			-			-			-		ENST00000271915.9
rs866882425	11812931	1:154869723	1:154869723	T	G/T			-	SNP	dbSNP	Frequency		missense variant	P/Q	81	81	151	tolerated - low confidence	0.15	1	unknown	0	25001	likely benign	25	142	likely benign	141	262	tolerated	261		-		ENST00000271915.9
rs756828006	9654998	1:154869723	1:154869723-154869725	GGCGGC	GGC/GGCGGC			-	indel	dbSNP	Frequency~ExAC~gnomAD		inframe insertion	QP/QPP	80	80-81		-			-			-			-			-			-		ENST00000271915.9
rs3831942	230768	1:154869724	1:154869724-154869766	GCTGCTGCTGCTG	GCTGCTGCTGCTGCTGCTGCTGCTGCTGCTGCTGCTGCTGCTG/GCTGCTGCTGCTG/GCTGCTGCTGCTGCTG/GCTGCTGCTGCTGCTGCTG/GCTGCTGCTGCTGCTGCTGCTG/GCTGCTGCTGCTGCTGCTGCTGCTG/GCTGCTGCTGCTGCTGCTGCTGCTGCTG/GCTGCTGCTGCTGCTGCTGCTGCTGCTGCTG/GCTGCTGCTGCTGCTGCTGCTGCTGCTGCTGCTG/GCTGCTGCTGCTGCTGCTGCTGCTGCTGCTGCTGCTG/GCTGCTGCTGCTGCTGCTGCTGCTGCTGCTGCTGCTGCTG/GCTGCTGCTGCTGCTGCTGCTGCTGCTGCTGCTGCTGCTGCTGCTG/GCTGCTGCTGCTGCTGCTGCTGCTGCTGCTGCT…			-	indel	dbSNP	Frequency~Cited~Phenotype_or_Disease~ExAC~gnomAD	uncertain significance~benign~likely benign	inframe deletion	QQQQQQQQQQQQQQP/QQQQP	67	67-81		Zimmermann-laband syndrome 3 (ClinVar)			-			-			-			-			-		ENST00000271915.9
rs3831942	230768	1:154869724	1:154869724-154869766	GCTGCTGCTGCTGCTG	GCTGCTGCTGCTGCTGCTGCTGCTGCTGCTGCTGCTGCTGCTG/GCTGCTGCTGCTG/GCTGCTGCTGCTGCTG/GCTGCTGCTGCTGCTGCTG/GCTGCTGCTGCTGCTGCTGCTG/GCTGCTGCTGCTGCTGCTGCTGCTG/GCTGCTGCTGCTGCTGCTGCTGCTGCTG/GCTGCTGCTGCTGCTGCTGCTGCTGCTGCTG/GCTGCTGCTGCTGCTGCTGCTGCTGCTGCTGCTG/GCTGCTGCTGCTGCTGCTGCTGCTGCTGCTGCTGCTG/GCTGCTGCTGCTGCTGCTGCTGCTGCTGCTGCTGCTGCTG/GCTGCTGCTGCTGCTGCTGCTGCTGCTGCTGCTGCTGCTGCTGCTG/GCTGCTGCTGCTGCTGCTGCTGCTGCTGCTGCT…			-	indel	dbSNP	Frequency~Cited~Phenotype_or_Disease~ExAC~gnomAD	uncertain significance~benign~likely benign	inframe deletion	QQQQQQQQQQQQQQP/QQQQQP	67	67-81		-			-			-			-			-			-		ENST00000271915.9
rs3831942	230768	1:154869724	1:154869724-154869766	GCTGCTGCTGCTGCTGCTG	GCTGCTGCTGCTGCTGCTGCTGCTGCTGCTGCTGCTGCTGCTG/GCTGCTGCTGCTG/GCTGCTGCTGCTGCTG/GCTGCTGCTGCTGCTGCTG/GCTGCTGCTGCTGCTGCTGCTG/GCTGCTGCTGCTGCTGCTGCTGCTG/GCTGCTGCTGCTGCTGCTGCTGCTGCTG/GCTGCTGCTGCTGCTGCTGCTGCTGCTGCTG/GCTGCTGCTGCTGCTGCTGCTGCTGCTGCTGCTG/GCTGCTGCTGCTGCTGCTGCTGCTGCTGCTGCTGCTG/GCTGCTGCTGCTGCTGCTGCTGCTGCTGCTGCTGCTGCTG/GCTGCTGCTGCTGCTGCTGCTGCTGCTGCTGCTGCTGCTGCTGCTG/GCTGCTGCTGCTGCTGCTGCTGCTGCTGCTGCT…			-	indel	dbSNP	Frequency~Cited~Phenotype_or_Disease~ExAC~gnomAD	uncertain significance~benign~likely benign	inframe deletion	QQQQQQQQQQQQQQP/QQQQQQP	67	67-81		-			-			-			-			-			-		ENST00000271915.9
rs3831942	230768	1:154869724	1:154869724-154869766	GCTGCTGCTGCTGCTGCTGCTG	GCTGCTGCTGCTGCTGCTGCTGCTGCTGCTGCTGCTGCTGCTG/GCTGCTGCTGCTG/GCTGCTGCTGCTGCTG/GCTGCTGCTGCTGCTGCTG/GCTGCTGCTGCTGCTGCTGCTG/GCTGCTGCTGCTGCTGCTGCTGCTG/GCTGCTGCTGCTGCTGCTGCTGCTGCTG/GCTGCTGCTGCTGCTGCTGCTGCTGCTGCTG/GCTGCTGCTGCTGCTGCTGCTGCTGCTGCTGCTG/GCTGCTGCTGCTGCTGCTGCTGCTGCTGCTGCTGCTG/GCTGCTGCTGCTGCTGCTGCTGCTGCTGCTGCTGCTGCTG/GCTGCTGCTGCTGCTGCTGCTGCTGCTGCTGCTGCTGCTGCTGCTG/GCTGCTGCTGCTGCTGCTGCTGCTGCTGCTGCT…			-	indel	dbSNP	Frequency~Cited~Phenotype_or_Disease~ExAC~gnomAD	uncertain significance~benign~likely benign	inframe deletion	QQQQQQQQQQQQQQP/QQQQQQQP	67	67-81		-			-			-			-			-			-		ENST00000271915.9
rs3831942	230768	1:154869724	1:154869724-154869766	GCTGCTGCTGCTGCTGCTGCTGCTG	GCTGCTGCTGCTGCTGCTGCTGCTGCTGCTGCTGCTGCTGCTG/GCTGCTGCTGCTG/GCTGCTGCTGCTGCTG/GCTGCTGCTGCTGCTGCTG/GCTGCTGCTGCTGCTGCTGCTG/GCTGCTGCTGCTGCTGCTGCTGCTG/GCTGCTGCTGCTGCTGCTGCTGCTGCTG/GCTGCTGCTGCTGCTGCTGCTGCTGCTGCTG/GCTGCTGCTGCTGCTGCTGCTGCTGCTGCTGCTG/GCTGCTGCTGCTGCTGCTGCTGCTGCTGCTGCTGCTG/GCTGCTGCTGCTGCTGCTGCTGCTGCTGCTGCTGCTGCTG/GCTGCTGCTGCTGCTGCTGCTGCTGCTGCTGCTGCTGCTGCTGCTG/GCTGCTGCTGCTGCTGCTGCTGCTGCTGCTGCT…			-	indel	dbSNP	Frequency~Cited~Phenotype_or_Disease~ExAC~gnomAD	uncertain significance~benign~likely benign	inframe deletion	QQQQQQQQQQQQQQP/QQQQQQQQP	67	67-81		-			-			-			-			-			-		ENST00000271915.9
rs3831942	230768	1:154869724	1:154869724-154869766	GCTGCTGCTGCTGCTGCTGCTGCTGCTG	GCTGCTGCTGCTGCTGCTGCTGCTGCTGCTGCTGCTGCTGCTG/GCTGCTGCTGCTG/GCTGCTGCTGCTGCTG/GCTGCTGCTGCTGCTGCTG/GCTGCTGCTGCTGCTGCTGCTG/GCTGCTGCTGCTGCTGCTGCTGCTG/GCTGCTGCTGCTGCTGCTGCTGCTGCTG/GCTGCTGCTGCTGCTGCTGCTGCTGCTGCTG/GCTGCTGCTGCTGCTGCTGCTGCTGCTGCTGCTG/GCTGCTGCTGCTGCTGCTGCTGCTGCTGCTGCTGCTG/GCTGCTGCTGCTGCTGCTGCTGCTGCTGCTGCTGCTGCTG/GCTGCTGCTGCTGCTGCTGCTGCTGCTGCTGCTGCTGCTGCTGCTG/GCTGCTGCTGCTGCTGCTGCTGCTGCTGCTGCT…			-	indel	dbSNP	Frequency~Cited~Phenotype_or_Disease~ExAC~gnomAD	uncertain significance~benign~likely benign	inframe deletion	QQQQQQQQQQQQQQP/QQQQQQQQQP	67	67-81		-			-			-			-			-			-		ENST00000271915.9
rs3831942	230768	1:154869724	1:154869724-154869766	GCTGCTGCTGCTGCTGCTGCTGCTGCTGCTG	GCTGCTGCTGCTGCTGCTGCTGCTGCTGCTGCTGCTGCTGCTG/GCTGCTGCTGCTG/GCTGCTGCTGCTGCTG/GCTGCTGCTGCTGCTGCTG/GCTGCTGCTGCTGCTGCTGCTG/GCTGCTGCTGCTGCTGCTGCTGCTG/GCTGCTGCTGCTGCTGCTGCTGCTGCTG/GCTGCTGCTGCTGCTGCTGCTGCTGCTGCTG/GCTGCTGCTGCTGCTGCTGCTGCTGCTGCTGCTG/GCTGCTGCTGCTGCTGCTGCTGCTGCTGCTGCTGCTG/GCTGCTGCTGCTGCTGCTGCTGCTGCTGCTGCTGCTGCTG/GCTGCTGCTGCTGCTGCTGCTGCTGCTGCTGCTGCTGCTGCTGCTG/GCTGCTGCTGCTGCTGCTGCTGCTGCTGCTGCT…			-	indel	dbSNP	Frequency~Cited~Phenotype_or_Disease~ExAC~gnomAD	uncertain significance~benign~likely benign	inframe deletion	QQQQQQQQQQQQQQP/QQQQQQQQQQP	67	67-81		-			-			-			-			-			-		ENST00000271915.9
rs3831942	230768	1:154869724	1:154869724-154869766	GCTGCTGCTGCTGCTGCTGCTGCTGCTGCTGCTG	GCTGCTGCTGCTGCTGCTGCTGCTGCTGCTGCTGCTGCTGCTG/GCTGCTGCTGCTG/GCTGCTGCTGCTGCTG/GCTGCTGCTGCTGCTGCTG/GCTGCTGCTGCTGCTGCTGCTG/GCTGCTGCTGCTGCTGCTGCTGCTG/GCTGCTGCTGCTGCTGCTGCTGCTGCTG/GCTGCTGCTGCTGCTGCTGCTGCTGCTGCTG/GCTGCTGCTGCTGCTGCTGCTGCTGCTGCTGCTG/GCTGCTGCTGCTGCTGCTGCTGCTGCTGCTGCTGCTG/GCTGCTGCTGCTGCTGCTGCTGCTGCTGCTGCTGCTGCTG/GCTGCTGCTGCTGCTGCTGCTGCTGCTGCTGCTGCTGCTGCTGCTG/GCTGCTGCTGCTGCTGCTGCTGCTGCTGCTGCT…			-	indel	dbSNP	Frequency~Cited~Phenotype_or_Disease~ExAC~gnomAD	uncertain significance~benign~likely benign	inframe deletion	QQQQQQQQQQQQQQP/QQQQQQQQQQQP	67	67-81		-			-			-			-			-			-		ENST00000271915.9
rs3831942	230768	1:154869724	1:154869724-154869766	GCTGCTGCTGCTGCTGCTGCTGCTGCTGCTGCTGCTG	GCTGCTGCTGCTGCTGCTGCTGCTGCTGCTGCTGCTGCTGCTG/GCTGCTGCTGCTG/GCTGCTGCTGCTGCTG/GCTGCTGCTGCTGCTGCTG/GCTGCTGCTGCTGCTGCTGCTG/GCTGCTGCTGCTGCTGCTGCTGCTG/GCTGCTGCTGCTGCTGCTGCTGCTGCTG/GCTGCTGCTGCTGCTGCTGCTGCTGCTGCTG/GCTGCTGCTGCTGCTGCTGCTGCTGCTGCTGCTG/GCTGCTGCTGCTGCTGCTGCTGCTGCTGCTGCTGCTG/GCTGCTGCTGCTGCTGCTGCTGCTGCTGCTGCTGCTGCTG/GCTGCTGCTGCTGCTGCTGCTGCTGCTGCTGCTGCTGCTGCTGCTG/GCTGCTGCTGCTGCTGCTGCTGCTGCTGCTGCT…			-	indel	dbSNP	Frequency~Cited~Phenotype_or_Disease~ExAC~gnomAD	uncertain significance~benign~likely benign	inframe deletion	QQQQQQQQQQQQQQP/QQQQQQQQQQQQP	67	67-81		-			-			-			-			-			-		ENST00000271915.9
rs3831942	230768	1:154869724	1:154869724-154869766	GCTGCTGCTGCTGCTGCTGCTGCTGCTGCTGCTGCTGCTG	GCTGCTGCTGCTGCTGCTGCTGCTGCTGCTGCTGCTGCTGCTG/GCTGCTGCTGCTG/GCTGCTGCTGCTGCTG/GCTGCTGCTGCTGCTGCTG/GCTGCTGCTGCTGCTGCTGCTG/GCTGCTGCTGCTGCTGCTGCTGCTG/GCTGCTGCTGCTGCTGCTGCTGCTGCTG/GCTGCTGCTGCTGCTGCTGCTGCTGCTGCTG/GCTGCTGCTGCTGCTGCTGCTGCTGCTGCTGCTG/GCTGCTGCTGCTGCTGCTGCTGCTGCTGCTGCTGCTG/GCTGCTGCTGCTGCTGCTGCTGCTGCTGCTGCTGCTGCTG/GCTGCTGCTGCTGCTGCTGCTGCTGCTGCTGCTGCTGCTGCTGCTG/GCTGCTGCTGCTGCTGCTGCTGCTGCTGCTGCT…			-	indel	dbSNP	Frequency~Cited~Phenotype_or_Disease~ExAC~gnomAD	uncertain significance~benign~likely benign	inframe deletion	QQQQQQQQQQQQQQP/QQQQQQQQQQQQQP	67	67-81		-			-			-			-			-			-		ENST00000271915.9
rs3831942	230768	1:154869724	1:154869724-154869766	GCTGCTGCTGCTGCTGCTGCTGCTGCTGCTGCTGCTGCTGCTGCTG	GCTGCTGCTGCTGCTGCTGCTGCTGCTGCTGCTGCTGCTGCTG/GCTGCTGCTGCTG/GCTGCTGCTGCTGCTG/GCTGCTGCTGCTGCTGCTG/GCTGCTGCTGCTGCTGCTGCTG/GCTGCTGCTGCTGCTGCTGCTGCTG/GCTGCTGCTGCTGCTGCTGCTGCTGCTG/GCTGCTGCTGCTGCTGCTGCTGCTGCTGCTG/GCTGCTGCTGCTGCTGCTGCTGCTGCTGCTGCTG/GCTGCTGCTGCTGCTGCTGCTGCTGCTGCTGCTGCTG/GCTGCTGCTGCTGCTGCTGCTGCTGCTGCTGCTGCTGCTG/GCTGCTGCTGCTGCTGCTGCTGCTGCTGCTGCTGCTGCTGCTGCTG/GCTGCTGCTGCTGCTGCTGCTGCTGCTGCTGCT…			-	indel	dbSNP	Frequency~Cited~Phenotype_or_Disease~ExAC~gnomAD	uncertain significance~benign~likely benign	inframe insertion	QQQQQQQQQQQQQQP/QQQQQQQQQQQQQQQP	67	67-81		-			-			-			-			-			-		ENST00000271915.9
rs3831942	230768	1:154869724	1:154869724-154869766	GCTGCTGCTGCTGCTGCTGCTGCTGCTGCTGCTGCTGCTGCTGCTGCTG	GCTGCTGCTGCTGCTGCTGCTGCTGCTGCTGCTGCTGCTGCTG/GCTGCTGCTGCTG/GCTGCTGCTGCTGCTG/GCTGCTGCTGCTGCTGCTG/GCTGCTGCTGCTGCTGCTGCTG/GCTGCTGCTGCTGCTGCTGCTGCTG/GCTGCTGCTGCTGCTGCTGCTGCTGCTG/GCTGCTGCTGCTGCTGCTGCTGCTGCTGCTG/GCTGCTGCTGCTGCTGCTGCTGCTGCTGCTGCTG/GCTGCTGCTGCTGCTGCTGCTGCTGCTGCTGCTGCTG/GCTGCTGCTGCTGCTGCTGCTGCTGCTGCTGCTGCTGCTG/GCTGCTGCTGCTGCTGCTGCTGCTGCTGCTGCTGCTGCTGCTGCTG/GCTGCTGCTGCTGCTGCTGCTGCTGCTGCTGCT…			-	indel	dbSNP	Frequency~Cited~Phenotype_or_Disease~ExAC~gnomAD	uncertain significance~benign~likely benign	inframe insertion	QQQQQQQQQQQQQQP/QQQQQQQQQQQQQQQQP	67	67-81		-			-			-			-			-			-		ENST00000271915.9
rs3831942	230768	1:154869724	1:154869724-154869766	GCTGCTGCTGCTGCTGCTGCTGCTGCTGCTGCTGCTGCTGCTGCTGCTGCTG	GCTGCTGCTGCTGCTGCTGCTGCTGCTGCTGCTGCTGCTGCTG/GCTGCTGCTGCTG/GCTGCTGCTGCTGCTG/GCTGCTGCTGCTGCTGCTG/GCTGCTGCTGCTGCTGCTGCTG/GCTGCTGCTGCTGCTGCTGCTGCTG/GCTGCTGCTGCTGCTGCTGCTGCTGCTG/GCTGCTGCTGCTGCTGCTGCTGCTGCTGCTG/GCTGCTGCTGCTGCTGCTGCTGCTGCTGCTGCTG/GCTGCTGCTGCTGCTGCTGCTGCTGCTGCTGCTGCTG/GCTGCTGCTGCTGCTGCTGCTGCTGCTGCTGCTGCTGCTG/GCTGCTGCTGCTGCTGCTGCTGCTGCTGCTGCTGCTGCTGCTGCTG/GCTGCTGCTGCTGCTGCTGCTGCTGCTGCTGCT…			-	indel	dbSNP	Frequency~Cited~Phenotype_or_Disease~ExAC~gnomAD	uncertain significance~benign~likely benign	inframe insertion	QQQQQQQQQQQQQQP/QQQQQQQQQQQQQQQQQP	67	67-81		-			-			-			-			-			-		ENST00000271915.9
rs3831942	230768	1:154869724	1:154869724-154869766	GCTGCTGCTGCTGCTGCTGCTGCTGCTGCTGCTGCTGCTGCTGCTGCTGCTGCTG	GCTGCTGCTGCTGCTGCTGCTGCTGCTGCTGCTGCTGCTGCTG/GCTGCTGCTGCTG/GCTGCTGCTGCTGCTG/GCTGCTGCTGCTGCTGCTG/GCTGCTGCTGCTGCTGCTGCTG/GCTGCTGCTGCTGCTGCTGCTGCTG/GCTGCTGCTGCTGCTGCTGCTGCTGCTG/GCTGCTGCTGCTGCTGCTGCTGCTGCTGCTG/GCTGCTGCTGCTGCTGCTGCTGCTGCTGCTGCTG/GCTGCTGCTGCTGCTGCTGCTGCTGCTGCTGCTGCTG/GCTGCTGCTGCTGCTGCTGCTGCTGCTGCTGCTGCTGCTG/GCTGCTGCTGCTGCTGCTGCTGCTGCTGCTGCTGCTGCTGCTGCTG/GCTGCTGCTGCTGCTGCTGCTGCTGCTGCTGCT…			-	indel	dbSNP	Frequency~Cited~Phenotype_or_Disease~ExAC~gnomAD	uncertain significance~benign~likely benign	inframe insertion	QQQQQQQQQQQQQQP/QQQQQQQQQQQQQQQQQQP	67	67-81		-			-			-			-			-			-		ENST00000271915.9
rs3831942	230768	1:154869724	1:154869724-154869766	GCTGCTGCTGCTGCTGCTGCTGCTGCTGCTGCTGCTGCTGCTGCTGCTGCTGCTGCTG	GCTGCTGCTGCTGCTGCTGCTGCTGCTGCTGCTGCTGCTGCTG/GCTGCTGCTGCTG/GCTGCTGCTGCTGCTG/GCTGCTGCTGCTGCTGCTG/GCTGCTGCTGCTGCTGCTGCTG/GCTGCTGCTGCTGCTGCTGCTGCTG/GCTGCTGCTGCTGCTGCTGCTGCTGCTG/GCTGCTGCTGCTGCTGCTGCTGCTGCTGCTG/GCTGCTGCTGCTGCTGCTGCTGCTGCTGCTGCTG/GCTGCTGCTGCTGCTGCTGCTGCTGCTGCTGCTGCTG/GCTGCTGCTGCTGCTGCTGCTGCTGCTGCTGCTGCTGCTG/GCTGCTGCTGCTGCTGCTGCTGCTGCTGCTGCTGCTGCTGCTGCTG/GCTGCTGCTGCTGCTGCTGCTGCTGCTGCTGCT…			-	indel	dbSNP	Frequency~Cited~Phenotype_or_Disease~ExAC~gnomAD	uncertain significance~benign~likely benign	inframe insertion	QQQQQQQQQQQQQQP/QQQQQQQQQQQQQQQQQQQP	67	67-81		-			-			-			-			-			-		ENST00000271915.9
rs3831942	230768	1:154869724	1:154869724-154869766	GCTGCTGCTGCTGCTGCTGCTGCTGCTGCTGCTGCTGCTGCTGCTGCTGCTGCTGCTGCTG	GCTGCTGCTGCTGCTGCTGCTGCTGCTGCTGCTGCTGCTGCTG/GCTGCTGCTGCTG/GCTGCTGCTGCTGCTG/GCTGCTGCTGCTGCTGCTG/GCTGCTGCTGCTGCTGCTGCTG/GCTGCTGCTGCTGCTGCTGCTGCTG/GCTGCTGCTGCTGCTGCTGCTGCTGCTG/GCTGCTGCTGCTGCTGCTGCTGCTGCTGCTG/GCTGCTGCTGCTGCTGCTGCTGCTGCTGCTGCTG/GCTGCTGCTGCTGCTGCTGCTGCTGCTGCTGCTGCTG/GCTGCTGCTGCTGCTGCTGCTGCTGCTGCTGCTGCTGCTG/GCTGCTGCTGCTGCTGCTGCTGCTGCTGCTGCTGCTGCTGCTGCTG/GCTGCTGCTGCTGCTGCTGCTGCTGCTGCTGCT…			-	indel	dbSNP	Frequency~Cited~Phenotype_or_Disease~ExAC~gnomAD	uncertain significance~benign~likely benign	inframe insertion	QQQQQQQQQQQQQQP/QQQQQQQQQQQQQQQQQQQQP	67	67-81		-			-			-			-			-			-		ENST00000271915.9
rs3831942	230768	1:154869724	1:154869724-154869766	GCTGCTGCTGCTGCTGCTGCTGCTGCTGCTGCTGCTGCTGCTGCTGCTGCTGCTGCTGCTGCTG	GCTGCTGCTGCTGCTGCTGCTGCTGCTGCTGCTGCTGCTGCTG/GCTGCTGCTGCTG/GCTGCTGCTGCTGCTG/GCTGCTGCTGCTGCTGCTG/GCTGCTGCTGCTGCTGCTGCTG/GCTGCTGCTGCTGCTGCTGCTGCTG/GCTGCTGCTGCTGCTGCTGCTGCTGCTG/GCTGCTGCTGCTGCTGCTGCTGCTGCTGCTG/GCTGCTGCTGCTGCTGCTGCTGCTGCTGCTGCTG/GCTGCTGCTGCTGCTGCTGCTGCTGCTGCTGCTGCTG/GCTGCTGCTGCTGCTGCTGCTGCTGCTGCTGCTGCTGCTG/GCTGCTGCTGCTGCTGCTGCTGCTGCTGCTGCTGCTGCTGCTGCTG/GCTGCTGCTGCTGCTGCTGCTGCTGCTGCTGCT…			-	indel	dbSNP	Frequency~Cited~Phenotype_or_Disease~ExAC~gnomAD	uncertain significance~benign~likely benign	inframe insertion	QQQQQQQQQQQQQQP/QQQQQQQQQQQQQQQQQQQQQP	67	67-81		-			-			-			-			-			-		ENST00000271915.9
rs3831942	230768	1:154869724	1:154869724-154869766	GCTGCTGCTGCTGCTGCTGCTGCTGCTGCTGCTGCTGCTGCTGCTGCTGCTGCTGCTGCTGCTGCTG	GCTGCTGCTGCTGCTGCTGCTGCTGCTGCTGCTGCTGCTGCTG/GCTGCTGCTGCTG/GCTGCTGCTGCTGCTG/GCTGCTGCTGCTGCTGCTG/GCTGCTGCTGCTGCTGCTGCTG/GCTGCTGCTGCTGCTGCTGCTGCTG/GCTGCTGCTGCTGCTGCTGCTGCTGCTG/GCTGCTGCTGCTGCTGCTGCTGCTGCTGCTG/GCTGCTGCTGCTGCTGCTGCTGCTGCTGCTGCTG/GCTGCTGCTGCTGCTGCTGCTGCTGCTGCTGCTGCTG/GCTGCTGCTGCTGCTGCTGCTGCTGCTGCTGCTGCTGCTG/GCTGCTGCTGCTGCTGCTGCTGCTGCTGCTGCTGCTGCTGCTGCTG/GCTGCTGCTGCTGCTGCTGCTGCTGCTGCTGCT…			-	indel	dbSNP	Frequency~Cited~Phenotype_or_Disease~ExAC~gnomAD	uncertain significance~benign~likely benign	inframe insertion	QQQQQQQQQQQQQQP/QQQQQQQQQQQQQQQQQQQQQQP	67	67-81		-			-			-			-			-			-		ENST00000271915.9
rs3831942	230768	1:154869724	1:154869724-154869766	GCTGCTGCTGCTGCTGCTGCTGCTGCTGCTGCTGCTGCTGCTGCTGCTGCTGCTGCTGCTGCTGCTGCTG	GCTGCTGCTGCTGCTGCTGCTGCTGCTGCTGCTGCTGCTGCTG/GCTGCTGCTGCTG/GCTGCTGCTGCTGCTG/GCTGCTGCTGCTGCTGCTG/GCTGCTGCTGCTGCTGCTGCTG/GCTGCTGCTGCTGCTGCTGCTGCTG/GCTGCTGCTGCTGCTGCTGCTGCTGCTG/GCTGCTGCTGCTGCTGCTGCTGCTGCTGCTG/GCTGCTGCTGCTGCTGCTGCTGCTGCTGCTGCTG/GCTGCTGCTGCTGCTGCTGCTGCTGCTGCTGCTGCTG/GCTGCTGCTGCTGCTGCTGCTGCTGCTGCTGCTGCTGCTG/GCTGCTGCTGCTGCTGCTGCTGCTGCTGCTGCTGCTGCTGCTGCTG/GCTGCTGCTGCTGCTGCTGCTGCTGCTGCTGCT…			-	indel	dbSNP	Frequency~Cited~Phenotype_or_Disease~ExAC~gnomAD	uncertain significance~benign~likely benign	inframe insertion	QQQQQQQQQQQQQQP/QQQQQQQQQQQQQQQQQQQQQQQP	67	67-81		-			-			-			-			-			-		ENST00000271915.9
rs3831942	230768	1:154869724	1:154869724-154869766	GCTGCTGCTGCTGCTGCTGCTGCTGCTGCTGCTGCTGCTGCTGCTGCTGCTGCTGCTGCTGCTGCTGCTGCTG	GCTGCTGCTGCTGCTGCTGCTGCTGCTGCTGCTGCTGCTGCTG/GCTGCTGCTGCTG/GCTGCTGCTGCTGCTG/GCTGCTGCTGCTGCTGCTG/GCTGCTGCTGCTGCTGCTGCTG/GCTGCTGCTGCTGCTGCTGCTGCTG/GCTGCTGCTGCTGCTGCTGCTGCTGCTG/GCTGCTGCTGCTGCTGCTGCTGCTGCTGCTG/GCTGCTGCTGCTGCTGCTGCTGCTGCTGCTGCTG/GCTGCTGCTGCTGCTGCTGCTGCTGCTGCTGCTGCTG/GCTGCTGCTGCTGCTGCTGCTGCTGCTGCTGCTGCTGCTG/GCTGCTGCTGCTGCTGCTGCTGCTGCTGCTGCTGCTGCTGCTGCTG/GCTGCTGCTGCTGCTGCTGCTGCTGCTGCTGCT…			-	indel	dbSNP	Frequency~Cited~Phenotype_or_Disease~ExAC~gnomAD	uncertain significance~benign~likely benign	inframe insertion	QQQQQQQQQQQQQQP/QQQQQQQQQQQQQQQQQQQQQQQQP	67	67-81		-			-			-			-			-			-		ENST00000271915.9
rs3831942	230768	1:154869724	1:154869724-154869766	GCTGCTGCTGCTGCTGCTGCTGCTGCTGCTGCTGCTGCTGCTGCTGCTGCTGCTGCTGCTGCTGCTGCTGCTGCTG	GCTGCTGCTGCTGCTGCTGCTGCTGCTGCTGCTGCTGCTGCTG/GCTGCTGCTGCTG/GCTGCTGCTGCTGCTG/GCTGCTGCTGCTGCTGCTG/GCTGCTGCTGCTGCTGCTGCTG/GCTGCTGCTGCTGCTGCTGCTGCTG/GCTGCTGCTGCTGCTGCTGCTGCTGCTG/GCTGCTGCTGCTGCTGCTGCTGCTGCTGCTG/GCTGCTGCTGCTGCTGCTGCTGCTGCTGCTGCTG/GCTGCTGCTGCTGCTGCTGCTGCTGCTGCTGCTGCTG/GCTGCTGCTGCTGCTGCTGCTGCTGCTGCTGCTGCTGCTG/GCTGCTGCTGCTGCTGCTGCTGCTGCTGCTGCTGCTGCTGCTGCTG/GCTGCTGCTGCTGCTGCTGCTGCTGCTGCTGCT…			-	indel	dbSNP	Frequency~Cited~Phenotype_or_Disease~ExAC~gnomAD	uncertain significance~benign~likely benign	inframe insertion	QQQQQQQQQQQQQQP/QQQQQQQQQQQQQQQQQQQQQQQQQP	67	67-81		-			-			-			-			-			-		ENST00000271915.9
rs3831942	230768	1:154869724	1:154869724-154869766	GCTGCTGCTGCTGCTGCTGCTGCTGCTGCTGCTGCTGCTGCTGCTGCTGCTGCTGCTGCTGCTGCTGCTGCTGCTGCTG	GCTGCTGCTGCTGCTGCTGCTGCTGCTGCTGCTGCTGCTGCTG/GCTGCTGCTGCTG/GCTGCTGCTGCTGCTG/GCTGCTGCTGCTGCTGCTG/GCTGCTGCTGCTGCTGCTGCTG/GCTGCTGCTGCTGCTGCTGCTGCTG/GCTGCTGCTGCTGCTGCTGCTGCTGCTG/GCTGCTGCTGCTGCTGCTGCTGCTGCTGCTG/GCTGCTGCTGCTGCTGCTGCTGCTGCTGCTGCTG/GCTGCTGCTGCTGCTGCTGCTGCTGCTGCTGCTGCTG/GCTGCTGCTGCTGCTGCTGCTGCTGCTGCTGCTGCTGCTG/GCTGCTGCTGCTGCTGCTGCTGCTGCTGCTGCTGCTGCTGCTGCTG/GCTGCTGCTGCTGCTGCTGCTGCTGCTGCTGCT…			-	indel	dbSNP	Frequency~Cited~Phenotype_or_Disease~ExAC~gnomAD	uncertain significance~benign~likely benign	inframe insertion	QQQQQQQQQQQQQQP/QQQQQQQQQQQQQQQQQQQQQQQQQQP	67	67-81		-			-			-			-			-			-		ENST00000271915.9
rs3831942	230768	1:154869724	1:154869724-154869766	GCTGCTGCTGCTGCTGCTGCTGCTGCTGCTGCTGCTGCTGCTGCTGCTGCTGCTGCTGCTGCTGCTGCTGCTGCTGCTGCTG	GCTGCTGCTGCTGCTGCTGCTGCTGCTGCTGCTGCTGCTGCTG/GCTGCTGCTGCTG/GCTGCTGCTGCTGCTG/GCTGCTGCTGCTGCTGCTG/GCTGCTGCTGCTGCTGCTGCTG/GCTGCTGCTGCTGCTGCTGCTGCTG/GCTGCTGCTGCTGCTGCTGCTGCTGCTG/GCTGCTGCTGCTGCTGCTGCTGCTGCTGCTG/GCTGCTGCTGCTGCTGCTGCTGCTGCTGCTGCTG/GCTGCTGCTGCTGCTGCTGCTGCTGCTGCTGCTGCTG/GCTGCTGCTGCTGCTGCTGCTGCTGCTGCTGCTGCTGCTG/GCTGCTGCTGCTGCTGCTGCTGCTGCTGCTGCTGCTGCTGCTGCTG/GCTGCTGCTGCTGCTGCTGCTGCTGCTGCTGCT…			-	indel	dbSNP	Frequency~Cited~Phenotype_or_Disease~ExAC~gnomAD	uncertain significance~benign~likely benign	inframe insertion	QQQQQQQQQQQQQQP/QQQQQQQQQQQQQQQQQQQQQQQQQQQP	67	67-81		-			-			-			-			-			-		ENST00000271915.9
rs3831942	230768	1:154869724	1:154869724-154869766	GCTGCTGCTGCTGCTGCTGCTGCTGCTGCTGCTGCTGCTGCTGCTGCTGCTGCTGCTGCTGCTGCTGCTGCTGCTGCTGCTGCTG	GCTGCTGCTGCTGCTGCTGCTGCTGCTGCTGCTGCTGCTGCTG/GCTGCTGCTGCTG/GCTGCTGCTGCTGCTG/GCTGCTGCTGCTGCTGCTG/GCTGCTGCTGCTGCTGCTGCTG/GCTGCTGCTGCTGCTGCTGCTGCTG/GCTGCTGCTGCTGCTGCTGCTGCTGCTG/GCTGCTGCTGCTGCTGCTGCTGCTGCTGCTG/GCTGCTGCTGCTGCTGCTGCTGCTGCTGCTGCTG/GCTGCTGCTGCTGCTGCTGCTGCTGCTGCTGCTGCTG/GCTGCTGCTGCTGCTGCTGCTGCTGCTGCTGCTGCTGCTG/GCTGCTGCTGCTGCTGCTGCTGCTGCTGCTGCTGCTGCTGCTGCTG/GCTGCTGCTGCTGCTGCTGCTGCTGCTGCTGCT…			-	indel	dbSNP	Frequency~Cited~Phenotype_or_Disease~ExAC~gnomAD	uncertain significance~benign~likely benign	inframe insertion	QQQQQQQQQQQQQQP/QQQQQQQQQQQQQQQQQQQQQQQQQQQQP	67	67-81		-			-			-			-			-			-		ENST00000271915.9
rs3831942	230768	1:154869724	1:154869724-154869766	GCTGCTGCTGCTGCTGCTGCTGCTGCTGCTGCTGCTGCTGCTGCTGCTGCTGCTGCTGCTGCTGCTGCTGCTGCTGCTGCTGCTGCTG	GCTGCTGCTGCTGCTGCTGCTGCTGCTGCTGCTGCTGCTGCTG/GCTGCTGCTGCTG/GCTGCTGCTGCTGCTG/GCTGCTGCTGCTGCTGCTG/GCTGCTGCTGCTGCTGCTGCTG/GCTGCTGCTGCTGCTGCTGCTGCTG/GCTGCTGCTGCTGCTGCTGCTGCTGCTG/GCTGCTGCTGCTGCTGCTGCTGCTGCTGCTG/GCTGCTGCTGCTGCTGCTGCTGCTGCTGCTGCTG/GCTGCTGCTGCTGCTGCTGCTGCTGCTGCTGCTGCTG/GCTGCTGCTGCTGCTGCTGCTGCTGCTGCTGCTGCTGCTG/GCTGCTGCTGCTGCTGCTGCTGCTGCTGCTGCTGCTGCTGCTGCTG/GCTGCTGCTGCTGCTGCTGCTGCTGCTGCTGCT…			-	indel	dbSNP	Frequency~Cited~Phenotype_or_Disease~ExAC~gnomAD	uncertain significance~benign~likely benign	inframe insertion	QQQQQQQQQQQQQQP/QQQQQQQQQQQQQQQQQQQQQQQQQQQQQP	67	67-81		-			-			-			-			-			-		ENST00000271915.9
rs3831942	230768	1:154869724	1:154869724-154869766	GCTGCTGCTGCTGCTGCTGCTGCTGCTGCTGCTGCTGCTGCTGCTGCTGCTGCTGCTGCTGCTGCTGCTGCTGCTGCTGCTGCTGCTGCTG	GCTGCTGCTGCTGCTGCTGCTGCTGCTGCTGCTGCTGCTGCTG/GCTGCTGCTGCTG/GCTGCTGCTGCTGCTG/GCTGCTGCTGCTGCTGCTG/GCTGCTGCTGCTGCTGCTGCTG/GCTGCTGCTGCTGCTGCTGCTGCTG/GCTGCTGCTGCTGCTGCTGCTGCTGCTG/GCTGCTGCTGCTGCTGCTGCTGCTGCTGCTG/GCTGCTGCTGCTGCTGCTGCTGCTGCTGCTGCTG/GCTGCTGCTGCTGCTGCTGCTGCTGCTGCTGCTGCTG/GCTGCTGCTGCTGCTGCTGCTGCTGCTGCTGCTGCTGCTG/GCTGCTGCTGCTGCTGCTGCTGCTGCTGCTGCTGCTGCTGCTGCTG/GCTGCTGCTGCTGCTGCTGCTGCTGCTGCTGCT…			-	indel	dbSNP	Frequency~Cited~Phenotype_or_Disease~ExAC~gnomAD	uncertain significance~benign~likely benign	inframe insertion	QQQQQQQQQQQQQQP/QQQQQQQQQQQQQQQQQQQQQQQQQQQQQQP	67	67-81		-			-			-			-			-			-		ENST00000271915.9
rs3831942	230768	1:154869724	1:154869724-154869766	GCTGCTGCTGCTGCTGCTGCTGCTGCTGCTGCTGCTGCTGCTGCTGCTGCTGCTGCTGCTGCTGCTGCTGCTGCTGCTGCTGCTGCTGCTGCTG	GCTGCTGCTGCTGCTGCTGCTGCTGCTGCTGCTGCTGCTGCTG/GCTGCTGCTGCTG/GCTGCTGCTGCTGCTG/GCTGCTGCTGCTGCTGCTG/GCTGCTGCTGCTGCTGCTGCTG/GCTGCTGCTGCTGCTGCTGCTGCTG/GCTGCTGCTGCTGCTGCTGCTGCTGCTG/GCTGCTGCTGCTGCTGCTGCTGCTGCTGCTG/GCTGCTGCTGCTGCTGCTGCTGCTGCTGCTGCTG/GCTGCTGCTGCTGCTGCTGCTGCTGCTGCTGCTGCTG/GCTGCTGCTGCTGCTGCTGCTGCTGCTGCTGCTGCTGCTG/GCTGCTGCTGCTGCTGCTGCTGCTGCTGCTGCTGCTGCTGCTGCTG/GCTGCTGCTGCTGCTGCTGCTGCTGCTGCTGCT…			-	indel	dbSNP	Frequency~Cited~Phenotype_or_Disease~ExAC~gnomAD	uncertain significance~benign~likely benign	inframe insertion	QQQQQQQQQQQQQQP/QQQQQQQQQQQQQQQQQQQQQQQQQQQQQQQP	67	67-81		-			-			-			-			-			-		ENST00000271915.9
rs3831942	230768	1:154869724	1:154869724-154869766	GCTGCTGCTGCTGCTGCTGCTGCTGCTGCTGCTGCTGCTGCTGCTGCTGCTGCTGCTGCTGCTGCTGCTGCTGCTGCTGCTGCTGCTGCTGCTGCTG	GCTGCTGCTGCTGCTGCTGCTGCTGCTGCTGCTGCTGCTGCTG/GCTGCTGCTGCTG/GCTGCTGCTGCTGCTG/GCTGCTGCTGCTGCTGCTG/GCTGCTGCTGCTGCTGCTGCTG/GCTGCTGCTGCTGCTGCTGCTGCTG/GCTGCTGCTGCTGCTGCTGCTGCTGCTG/GCTGCTGCTGCTGCTGCTGCTGCTGCTGCTG/GCTGCTGCTGCTGCTGCTGCTGCTGCTGCTGCTG/GCTGCTGCTGCTGCTGCTGCTGCTGCTGCTGCTGCTG/GCTGCTGCTGCTGCTGCTGCTGCTGCTGCTGCTGCTGCTG/GCTGCTGCTGCTGCTGCTGCTGCTGCTGCTGCTGCTGCTGCTGCTG/GCTGCTGCTGCTGCTGCTGCTGCTGCTGCTGCT…			-	indel	dbSNP	Frequency~Cited~Phenotype_or_Disease~ExAC~gnomAD	uncertain significance~benign~likely benign	inframe insertion	QQQQQQQQQQQQQQP/QQQQQQQQQQQQQQQQQQQQQQQQQQQQQQQQP	67	67-81		-			-			-			-			-			-		ENST00000271915.9
rs3831942	230768	1:154869724	1:154869724-154869766	GCTGCTGCTGCTGCTGCTGCTGCTGCTGCTGCTGCTGCTGCTGCTGCTGCTGCTGCTGCTGCTGCTGCTGCTGCTGCTGCTGCTGCTGCTGCTGCTGCTG	GCTGCTGCTGCTGCTGCTGCTGCTGCTGCTGCTGCTGCTGCTG/GCTGCTGCTGCTG/GCTGCTGCTGCTGCTG/GCTGCTGCTGCTGCTGCTG/GCTGCTGCTGCTGCTGCTGCTG/GCTGCTGCTGCTGCTGCTGCTGCTG/GCTGCTGCTGCTGCTGCTGCTGCTGCTG/GCTGCTGCTGCTGCTGCTGCTGCTGCTGCTG/GCTGCTGCTGCTGCTGCTGCTGCTGCTGCTGCTG/GCTGCTGCTGCTGCTGCTGCTGCTGCTGCTGCTGCTG/GCTGCTGCTGCTGCTGCTGCTGCTGCTGCTGCTGCTGCTG/GCTGCTGCTGCTGCTGCTGCTGCTGCTGCTGCTGCTGCTGCTGCTG/GCTGCTGCTGCTGCTGCTGCTGCTGCTGCTGCT…			-	indel	dbSNP	Frequency~Cited~Phenotype_or_Disease~ExAC~gnomAD	uncertain significance~benign~likely benign	inframe insertion	QQQQQQQQQQQQQQP/QQQQQQQQQQQQQQQQQQQQQQQQQQQQQQQQQP	67	67-81		-			-			-			-			-			-		ENST00000271915.9
rs1553242199	52550262	1:154869724	1:154869724	GTGGCTGCTGCTGCTG	G/GTGGCTGCTGCTGCTG/GTTGCTGCTG			-	indel	dbSNP	Frequency~gnomAD		inframe insertion	P/QQQQPP	81	81		-			-			-			-			-			-		ENST00000271915.9
rs1553242199	52550262	1:154869724	1:154869724	GTTGCTGCTG	G/GTGGCTGCTGCTGCTG/GTTGCTGCTG			-	indel	dbSNP	Frequency~gnomAD		inframe insertion	P/QQQP	81	81		-			-			-			-			-			-		ENST00000271915.9
rs1553242197	52550260	1:154869724	1:154869724-154869725	GCGGCTGCTGCTGC	GC/GCGGCTGCTGCTGC/GCGGCTGCTGCTGCTGC/GCGGCTGCTGCTGCTGCTGC/GCGGCTGCTGCTGCTGCTGCTGC/GCGGCTGCTGCTGCTGCTGCTGCTGC/GCGGCTGCTGCTGCTGCTGCTGCTGCTGC/GCGGCTGCTGCTGCTGCTGCTGCTGCTGCTGCTGCTGC/GCGGCTGCTGCTGCTGCTGCTGCTGCTGCTGCTGCTGCTGC			-	indel	dbSNP	Frequency~gnomAD		protein altering variant	QP/QQQQPP	80	80-81		-			-			-			-			-			-		ENST00000271915.9
rs1553242197	52550260	1:154869724	1:154869724-154869725	GCGGCTGCTGCTGCTGC	GC/GCGGCTGCTGCTGC/GCGGCTGCTGCTGCTGC/GCGGCTGCTGCTGCTGCTGC/GCGGCTGCTGCTGCTGCTGCTGC/GCGGCTGCTGCTGCTGCTGCTGCTGC/GCGGCTGCTGCTGCTGCTGCTGCTGCTGC/GCGGCTGCTGCTGCTGCTGCTGCTGCTGCTGCTGCTGC/GCGGCTGCTGCTGCTGCTGCTGCTGCTGCTGCTGCTGCTGC			-	indel	dbSNP	Frequency~gnomAD		protein altering variant	QP/QQQQQPP	80	80-81		-			-			-			-			-			-		ENST00000271915.9
rs1553242197	52550260	1:154869724	1:154869724-154869725	GCGGCTGCTGCTGCTGCTGC	GC/GCGGCTGCTGCTGC/GCGGCTGCTGCTGCTGC/GCGGCTGCTGCTGCTGCTGC/GCGGCTGCTGCTGCTGCTGCTGC/GCGGCTGCTGCTGCTGCTGCTGCTGC/GCGGCTGCTGCTGCTGCTGCTGCTGCTGC/GCGGCTGCTGCTGCTGCTGCTGCTGCTGCTGCTGCTGC/GCGGCTGCTGCTGCTGCTGCTGCTGCTGCTGCTGCTGCTGC			-	indel	dbSNP	Frequency~gnomAD		protein altering variant	QP/QQQQQQPP	80	80-81		-			-			-			-			-			-		ENST00000271915.9
rs1553242197	52550260	1:154869724	1:154869724-154869725	GCGGCTGCTGCTGCTGCTGCTGC	GC/GCGGCTGCTGCTGC/GCGGCTGCTGCTGCTGC/GCGGCTGCTGCTGCTGCTGC/GCGGCTGCTGCTGCTGCTGCTGC/GCGGCTGCTGCTGCTGCTGCTGCTGC/GCGGCTGCTGCTGCTGCTGCTGCTGCTGC/GCGGCTGCTGCTGCTGCTGCTGCTGCTGCTGCTGCTGC/GCGGCTGCTGCTGCTGCTGCTGCTGCTGCTGCTGCTGCTGC			-	indel	dbSNP	Frequency~gnomAD		protein altering variant	QP/QQQQQQQPP	80	80-81		-			-			-			-			-			-		ENST00000271915.9
rs1553242197	52550260	1:154869724	1:154869724-154869725	GCGGCTGCTGCTGCTGCTGCTGCTGC	GC/GCGGCTGCTGCTGC/GCGGCTGCTGCTGCTGC/GCGGCTGCTGCTGCTGCTGC/GCGGCTGCTGCTGCTGCTGCTGC/GCGGCTGCTGCTGCTGCTGCTGCTGC/GCGGCTGCTGCTGCTGCTGCTGCTGCTGC/GCGGCTGCTGCTGCTGCTGCTGCTGCTGCTGCTGCTGC/GCGGCTGCTGCTGCTGCTGCTGCTGCTGCTGCTGCTGCTGC			-	indel	dbSNP	Frequency~gnomAD		protein altering variant	QP/QQQQQQQQPP	80	80-81		-			-			-			-			-			-		ENST00000271915.9
rs1553242197	52550260	1:154869724	1:154869724-154869725	GCGGCTGCTGCTGCTGCTGCTGCTGCTGC	GC/GCGGCTGCTGCTGC/GCGGCTGCTGCTGCTGC/GCGGCTGCTGCTGCTGCTGC/GCGGCTGCTGCTGCTGCTGCTGC/GCGGCTGCTGCTGCTGCTGCTGCTGC/GCGGCTGCTGCTGCTGCTGCTGCTGCTGC/GCGGCTGCTGCTGCTGCTGCTGCTGCTGCTGCTGCTGC/GCGGCTGCTGCTGCTGCTGCTGCTGCTGCTGCTGCTGCTGC			-	indel	dbSNP	Frequency~gnomAD		protein altering variant	QP/QQQQQQQQQPP	80	80-81		-			-			-			-			-			-		ENST00000271915.9
rs1553242197	52550260	1:154869724	1:154869724-154869725	GCGGCTGCTGCTGCTGCTGCTGCTGCTGCTGCTGCTGC	GC/GCGGCTGCTGCTGC/GCGGCTGCTGCTGCTGC/GCGGCTGCTGCTGCTGCTGC/GCGGCTGCTGCTGCTGCTGCTGC/GCGGCTGCTGCTGCTGCTGCTGCTGC/GCGGCTGCTGCTGCTGCTGCTGCTGCTGC/GCGGCTGCTGCTGCTGCTGCTGCTGCTGCTGCTGCTGC/GCGGCTGCTGCTGCTGCTGCTGCTGCTGCTGCTGCTGCTGC			-	indel	dbSNP	Frequency~gnomAD		protein altering variant	QP/QQQQQQQQQQQQPP	80	80-81		-			-			-			-			-			-		ENST00000271915.9
rs1553242197	52550260	1:154869724	1:154869724-154869725	GCGGCTGCTGCTGCTGCTGCTGCTGCTGCTGCTGCTGCTGC	GC/GCGGCTGCTGCTGC/GCGGCTGCTGCTGCTGC/GCGGCTGCTGCTGCTGCTGC/GCGGCTGCTGCTGCTGCTGCTGC/GCGGCTGCTGCTGCTGCTGCTGCTGC/GCGGCTGCTGCTGCTGCTGCTGCTGCTGC/GCGGCTGCTGCTGCTGCTGCTGCTGCTGCTGCTGCTGC/GCGGCTGCTGCTGCTGCTGCTGCTGCTGCTGCTGCTGCTGC			-	indel	dbSNP	Frequency~gnomAD		protein altering variant	QP/QQQQQQQQQQQQQPP	80	80-81		-			-			-			-			-			-		ENST00000271915.9
rs1553242200	52550263	1:154869724	1:154869724-154869730	GCTGCTGGTGCTGCTGCTG	GCTGCTG/GCTGCTGGTGCTGCTGCTG			-	indel	dbSNP	Frequency~Phenotype_or_Disease~gnomAD	benign	inframe insertion	QQP/QQQHQQP	79	79-81		-			-			-			-			-			-		ENST00000271915.9
rs1653098817	68134761	1:154869724	1:154869724-154869728	GCTGCGGCTGCTGCTGCTGCTGCTGCTGC	GCTGC/GCTGCGGCTGCTGCTGCTGCTGCTGCTGC			-	indel	dbSNP	Frequency		protein altering variant	QQP/QQQQQQQQPQP	79	79-81		-			-			-			-			-			-		ENST00000271915.9
rs1653099008	68134949	1:154869724	1:154869724-154869734	GCTGCTGCTGCGGCTGCTGCTGCTGC	GCTGCTGCTGC/GCTGCTGCTGCGGCTGCTGCTGCTGC			-	indel	dbSNP	Frequency~gnomAD		protein altering variant	QQQQP/QQQQQPQQQP	77	77-81		-			-			-			-			-			-		ENST00000271915.9
rs572995536	8234207	1:154869726	1:154869726	G	T/G			-	SNP	dbSNP	Frequency~1000Genomes		missense variant	Q/P	80	80	391	tolerated - low confidence	0.39	1	unknown	0	16001	likely benign	16	70	likely benign	69	38	tolerated	37	66	neutral	65	ENST00000271915.9
rs746397332	8837414	1:154869727	1:154869727-154869740	GCTGCTGCTGCTGCCGCTGCTGCTGCTGC	GCTGCTGCTGCTGC/GCTGCTGCTGCTGCCGCTGCTGCTGCTGC			-	indel	dbSNP	Frequency~ExAC		protein altering variant	QQQQQQ/QQQQQRQQQQQ	75	75-80		-			-			-			-			-			-		ENST00000271915.9
rs2101942715	87403355	1:154869728	1:154869728-154869729	-	CT/-			-	deletion	dbSNP			frameshift variant	Q/X	79	79		-			-			-			-			-			-		ENST00000271915.9
rs1653100409	68136303	1:154869729	1:154869729	G	T/G			-	SNP	dbSNP	Frequency		missense variant	Q/P	79	79	191	tolerated - low confidence	0.19	1	unknown	0	16001	likely benign	16	108	likely benign	107	33	tolerated	32	66	neutral	65	ENST00000271915.9
rs539996528	5643180	1:154869731	1:154869731	G	C/G			-	SNP	dbSNP	Frequency~1000Genomes~ExAC		missense variant	Q/H	78	78	241	tolerated - low confidence	0.24	1	unknown	0	13001	likely benign	13	104	likely benign	103	30	tolerated	29	66	neutral	65	ENST00000271915.9
rs1558015649	53437594	1:154869732	1:154869732-154869745	TGCTGCTGCTGCTGATGCTGCTGCTGCTG	TGCTGCTGCTGCTG/TGCTGCTGCTGCTGATGCTGCTGCTGCTG			-	indel	dbSNP	Frequency		inframe insertion	QQQQQ/QQQQHQQQQQ	74	74-78		-			-			-			-			-			-		ENST00000271915.9
rs1259562582	33852526	1:154869734	1:154869734-154869747	CTGCTGCTGCTGCTACTGCTGCTGCTGCT	CTGCTGCTGCTGCT/CTGCTGCTGCTGCTACTGCTGCTGCTGCT			-	indel	dbSNP	Frequency~gnomAD		stop gained~inframe insertion	QQQQQ/QQQQQ*QQQQ	73	73-77		-			-			-			-			-			-		ENST00000271915.9
rs2101942729	87403367	1:154869734	1:154869734-154869750	CTGCTGCTGCTGCTGCTCATCCACCTGCTGCTGCTGCTGCT	CTGCTGCTGCTGCTGCT/CTGCTGCTGCTGCTGCTCATCCACCTGCTGCTGCTGCTGCT			-	indel	dbSNP			inframe insertion	QQQQQQ/QQQQQQVDEQQQQQ	72	72-77		-			-			-			-			-			-		ENST00000271915.9
rs748222393	8980143	1:154869735	1:154869735-154869745	TGCTGCTGCTGATGCTGCTGCTG	TGCTGCTGCTG/TGCTGCTGCTGATGCTGCTGCTG			-	indel	dbSNP	Frequency~ExAC~gnomAD		inframe insertion	QQQQ/QQQHQQQQ	74	74-77		-			-			-			-			-			-		ENST00000271915.9
rs2101942731	87403369	1:154869736	1:154869736-154869743	GCTGCTGCGGCTGCTGCGGCTGCTGC	GCTGCTGC/GCTGCTGCGGCTGCTGCGGCTGCTGC			-	indel	dbSNP			protein altering variant	QQQQ/QQQPQQPQQQ	74	74-77		-			-			-			-			-			-		ENST00000271915.9
rs2101942738	87403375	1:154869737	1:154869737-154869738	-	CT/-			-	deletion	dbSNP			frameshift variant	Q/X	76	76		-			-			-			-			-			-		ENST00000271915.9
rs1205505198	29509986	1:154869738	1:154869738-154869745	TGCTGCTGTTGCTGCTG	TGCTGCTG/TGCTGCTGTTGCTGCTG			-	indel	dbSNP	Frequency~gnomAD		inframe insertion	QQQ/QQQQQQ	74	74-76		-			-			-			-			-			-		ENST00000271915.9
rs1243725158	32581340	1:154869740	1:154869740-154869753	CTGCTGCTGCTGCTACTGCTGCTGCTGCT	CTGCTGCTGCTGCT/CTGCTGCTGCTGCTACTGCTGCTGCTGCT			-	indel	dbSNP	Frequency~gnomAD		stop gained~inframe insertion	QQQQQ/QQQQQ*QQQQ	71	71-75		-			-			-			-			-			-		ENST00000271915.9
rs938630908	16210113	1:154869740	1:154869740	A	C/A			-	SNP	dbSNP	Frequency~TOPMed		missense variant	Q/H	75	75	181	tolerated - low confidence	0.18	1	unknown	0	18001	likely benign	18	119	likely benign	118	45	tolerated	44	66	neutral	65	ENST00000271915.9
rs1457236819	49692085	1:154869741	1:154869741-154869757	TGCTGCTGCTGCTGCTGATGCTGCTGCTGCTGCTG	TGCTGCTGCTGCTGCTG/TGCTGCTGCTGCTGCTGATGCTGCTGCTGCTGCTG			-	indel	dbSNP	Frequency~gnomAD		inframe insertion	QQQQQQ/QQQQQHQQQQQQ	70	70-75		-			-			-			-			-			-		ENST00000271915.9
rs1653101239	68137104	1:154869741	1:154869741	G	T/G			-	SNP	dbSNP			missense variant	Q/P	75	75	371	tolerated - low confidence	0.37	1	unknown	0	19001	likely benign	19	73	likely benign	72	49	tolerated	48	66	neutral	65	ENST00000271915.9
rs769934739	10681742	1:154869743	1:154869743-154869750	CTGCTGCTCCTGCTGCT	CTGCTGCT/CTGCTGCTCCTGCTGCT/CTGCTGCTTCTGCTGCT			-	indel	dbSNP	Frequency~ExAC~TOPMed~gnomAD		inframe insertion	QQQ/QQQEQQ	72	72-74		-			-			-			-			-			-		ENST00000271915.9
rs769934739	10681742	1:154869743	1:154869743-154869750	CTGCTGCTTCTGCTGCT	CTGCTGCT/CTGCTGCTCCTGCTGCT/CTGCTGCTTCTGCTGCT			-	indel	dbSNP	Frequency~ExAC~TOPMed~gnomAD		inframe insertion	QQQ/QQQKQQ	72	72-74		-			-			-			-			-			-		ENST00000271915.9
rs1653101420	68137277	1:154869743	1:154869743	A	C/A			-	SNP	dbSNP	Frequency		missense variant	Q/H	74	74	151	tolerated - low confidence	0.15	1	unknown	0	17001	likely benign	17	108	likely benign	107	43	tolerated	42	66	neutral	65	ENST00000271915.9
rs2101942763	87403399	1:154869746	1:154869746-154869750	CTGCTCCTCCCCCGAGGATGGACAGGGGCACTGCT	CTGCT/CTGCTCCTCCCCCGAGGATGGACAGGGGCACTGCT			-	indel	dbSNP			inframe insertion	QQ/QQCPCPSSGEEQ	72	72-73		-			-			-			-			-			-		ENST00000271915.9
rs1653101803	68137648	1:154869747	1:154869747	-	T/-			-	deletion	dbSNP			frameshift variant	Q/X	73	73		-			-			-			-			-			-		ENST00000271915.9
rs1056798872	25490906	1:154869747	1:154869747	A	T/A			-	SNP	dbSNP	Frequency		missense variant	Q/L	73	73	401	tolerated - low confidence	0.4	1	unknown	0	14001	likely benign	14	61	likely benign	0.06	48	tolerated	47	66	neutral	65	ENST00000271915.9
rs1653101885	68137728	1:154869748	1:154869748	T	G/T			-	SNP	dbSNP	Frequency~TOPMed		missense variant	Q/K	73	73	971	tolerated - low confidence	0.97	1	unknown	0	14001	likely benign	14	13	likely benign	12	45	tolerated	44	66	neutral	65	ENST00000271915.9
rs773426876	10954502	1:154869748	1:154869748-154869761	GCTGCTGCTGCTGCAGCTGCTGCTGCTGC	GCTGCTGCTGCTGC/GCTGCTGCTGCTGCAGCTGCTGCTGCTGC			-	indel	dbSNP	Frequency~ExAC~gnomAD		protein altering variant	QQQQQQ/QQQQQLQQQQQ	68	68-73		-			-			-			-			-			-		ENST00000271915.9
rs1558015677	53437623	1:154869748	1:154869748-154869766	GCTGCTGCTGCTGCTGCTGCTGCTGCTGCTGCTGAAGCTGCTGCTGCTGCTGCTG	GCTGCTGCTGCTGCTGCTG/GCTGCTGCTGCTGCTGCTGCTGCTGCTGCTGCTGAAGCTGCTGCTGCTGCTGCTG			-	indel	dbSNP	Frequency		inframe insertion	QQQQQQQ/QQQQQQLQQQQQQQQQQQQ	67	67-73		-			-			-			-			-			-		ENST00000271915.9
rs1653101988	68137831	1:154869748	1:154869748-154869760	GCTGCTGCTGCTGAAGCTGCTGCTGCTG	GCTGCTGCTGCTG/GCTGCTGCTGCTGAAGCTGCTGCTGCTG			-	indel	dbSNP	Frequency		inframe insertion	QQQQQ/QQQQLQQQQQ	69	69-73		-			-			-			-			-			-		ENST00000271915.9
rs1470314237	50738085	1:154869749	1:154869749	A	C/A/T			-	SNP	dbSNP	Frequency~gnomAD		missense variant	Q/H	72	72	171	tolerated - low confidence	0.17	1	unknown	0	14001	likely benign	14	102	likely benign	101	35	tolerated	34	66	neutral	65	ENST00000271915.9
rs1234097850	31807265	1:154869749	1:154869749-154869756	CTGCTGCTACTGCTGCT	CTGCTGCT/CTGCTGCTACTGCTGCT			-	indel	dbSNP	Frequency~gnomAD		stop gained~inframe insertion	QQQ/QQQ*QQ	70	70-72		-			-			-			-			-			-		ENST00000271915.9
rs1553242214	52550274	1:154869749	1:154869749-154869766	CTGCTGCTGCTGCTGCTGCTTCTGCTGCTGCTGCTGCTG	CTGCTGCTGCTGCTGCTG/CTGCTGCTGCTGCTGCTGCTTCTGCTGCTGCTGCTGCTG			-	indel	dbSNP	Frequency~gnomAD		inframe insertion	QQQQQQ/QQQQQQKQQQQQQ	67	67-72		-			-			-			-			-			-		ENST00000271915.9
rs1171568672	26784780	1:154869750	1:154869750	A	T/A/C			-	SNP	dbSNP	Frequency~TOPMed~gnomAD		missense variant	Q/L	72	72	341	tolerated - low confidence	0.34	1	unknown	0	18001	likely benign	18	126	likely benign	125	50	tolerated	49	66	neutral	65	ENST00000271915.9
rs1171568672	26784780	1:154869750	1:154869750	C	T/A/C			-	SNP	dbSNP	Frequency~TOPMed~gnomAD		missense variant	Q/R	72	72	551	tolerated - low confidence	0.55	1	unknown	0	11001	likely benign	11	89	likely benign	88	47	tolerated	46	66	neutral	65	ENST00000271915.9
rs763512217	10179010	1:154869751	1:154869751-154869758	GCTGCTGCCGCTGCTGC	GCTGCTGC/GCTGCTGCCGCTGCTGC			-	indel	dbSNP	Frequency~ExAC		protein altering variant	QQQQ/QQQRQQQ	69	69-72		-			-			-			-			-			-		ENST00000271915.9
rs2101942782	87403416	1:154869751	1:154869751-154869755	GCTGCAGCTGC	GCTGC/GCTGCAGCTGC			-	indel	dbSNP			protein altering variant	QQQ/QQLQQ	70	70-72		-			-			-			-			-			-		ENST00000271915.9
rs1653102828	68138641	1:154869752	1:154869752-154869759	-	CTGCTGCT/-			-	deletion	dbSNP	Frequency~gnomAD		frameshift variant	QQQ/X	69	69-71		-			-			-			-			-			-		ENST00000271915.9
rs1424950921	47108718	1:154869752	1:154869752	A	C/A			-	SNP	dbSNP	Frequency~gnomAD		missense variant	Q/H	71	71	331	tolerated - low confidence	0.33	1	unknown	0	14001	likely benign	14	53	likely benign	52	48	tolerated	47	66	neutral	65	ENST00000271915.9
rs1653102982	68138786	1:154869753	1:154869753-154869763	TGCTGCTGCTGTTGCTGCTGCTG	TGCTGCTGCTG/TGCTGCTGCTGTTGCTGCTGCTG			-	indel	dbSNP	Frequency~gnomAD		inframe insertion	QQQQ/QQQQQQQQ	68	68-71		-			-			-			-			-			-		ENST00000271915.9
rs1653102903	68138711	1:154869753	1:154869753-154869762	TGCTGCTGCTTTTGCTGCTGCT	TGCTGCTGCT/TGCTGCTGCTTTTGCTGCTGCT			-	indel	dbSNP	Frequency		inframe insertion	QQQQ/QQQQKQQQ	68	68-71		-			-			-			-			-			-		ENST00000271915.9
rs1558015694	53437640	1:154869754	1:154869754-154869760	GCTGCTGAAGCTGCTG	GCTGCTG/GCTGCTGAAGCTGCTG			-	indel	dbSNP	Frequency		inframe insertion	QQQ/QQLQQQ	69	69-71		-			-			-			-			-			-		ENST00000271915.9
rs1553242219	52550279	1:154869756	1:154869756-154869767	TGCTGCTGCTGATGCTGCTGCTGA	TGCTGCTGCTGA/TGCTGCTGCTGATGCTGCTGCTGA			-	indel	dbSNP	Frequency~TOPMed		protein altering variant	LQQQQ/LQQQHQQQQ	66	66-70		-			-			-			-			-			-		ENST00000271915.9
rs1468522805	50595661	1:154869756	1:154869756-154869766	TGCTGCTGCTGCTGTTGCTGCTGCTG	TGCTGCTGCTG/TGCTGCTGCTGCTGTTGCTGCTGCTG			-	indel	dbSNP	Frequency~gnomAD		inframe insertion	QQQQ/QQQQQQQQQ	67	67-70		-			-			-			-			-			-		ENST00000271915.9
rs1653103314	68139106	1:154869758	1:154869758	A	C/A			-	SNP	dbSNP	Frequency~TOPMed		missense variant	Q/H	69	69	271	tolerated - low confidence	0.27	1	unknown	0	21001	likely benign	21	69	likely benign	68	58	tolerated	57	66	neutral	65	ENST00000271915.9
rs1653103393	68139185	1:154869759	1:154869759	A	T/A			-	SNP	dbSNP	Frequency~TOPMed		missense variant	Q/L	69	69	181	tolerated - low confidence	0.18	1	unknown	0	22001	likely benign	22	95	likely benign	94	41	tolerated	0.04	66	neutral	65	ENST00000271915.9
rs1653103508	68139298	1:154869759	1: between 154869759 & 154869760	AA	-/AA			-	insertion	dbSNP	Frequency		frameshift variant	Q/LX	69	69		-			-			-			-			-			-		ENST00000271915.9
rs766931119	10446774	1:154869760	1:154869760-154869766	GCTGCTGCTGCTGCTGCGGCTGCTG	GCTGCTG/GCTGCTGCTGCTGCTGCGGCTGCTG/GCTGCTGCTGCTGCTGCTGCTGAAGCTGCTG			-	indel	dbSNP	Frequency~ExAC~gnomAD		inframe insertion	QQQ/QQPQQQQQQ	67	67-69		-			-			-			-			-			-		ENST00000271915.9
rs766931119	10446774	1:154869760	1:154869760-154869766	GCTGCTGCTGCTGCTGCTGCTGAAGCTGCTG	GCTGCTG/GCTGCTGCTGCTGCTGCGGCTGCTG/GCTGCTGCTGCTGCTGCTGCTGAAGCTGCTG			-	indel	dbSNP	Frequency~ExAC~gnomAD		inframe insertion	QQQ/QQLQQQQQQQQ	67	67-69		-			-			-			-			-			-		ENST00000271915.9
rs1653103926	68139705	1:154869762	1:154869762-154869767	-	TGCTGA/-			-	deletion	dbSNP	Frequency		inframe deletion	LQQ/L	66	66-68		-			-			-			-			-			-		ENST00000271915.9
rs1558015706	53437652	1:154869763	1:154869763-154869766	GCTGCTGCGGAGGCTG	GCTG/GCTGCTGCGGAGGCTG/GCTGCTGCTGCTGCGGAGGCTG			-	indel	dbSNP	Frequency~TOPMed~gnomAD		inframe insertion	QQ/QPPQQQ	67	67-68		-			-			-			-			-			-		ENST00000271915.9
rs1558015706	53437652	1:154869763	1:154869763-154869766	GCTGCTGCTGCTGCGGAGGCTG	GCTG/GCTGCTGCGGAGGCTG/GCTGCTGCTGCTGCGGAGGCTG			-	indel	dbSNP	Frequency~TOPMed~gnomAD		inframe insertion	QQ/QPPQQQQQ	67	67-68		-			-			-			-			-			-		ENST00000271915.9
rs1653104061	68139835	1:154869763	1:154869763-154869772	GCTG	GCTGAAGCTG/GCTG			-	indel	dbSNP	Frequency~TOPMed~gnomAD		inframe deletion	QLQQ/QQ	65	65-68		-			-			-			-			-			-		ENST00000271915.9
rs1446693141	48847802	1:154869764	1:154869764-154869766	CTGCTGCTGCTGCTACTG	CTG/CTGCTGCTGCTGCTACTG			-	indel	dbSNP	Frequency~gnomAD		stop gained~inframe insertion	Q/Q*QQQQ	67	67		-			-			-			-			-			-		ENST00000271915.9
rs2101942824	87403455	1:154869765	1:154869765-154869766	-	TG/-			-	deletion	dbSNP	Frequency~1000Genomes		frameshift variant	Q/X	67	67		-			-			-			-			-			-		ENST00000271915.9
rs773041948	10924483	1:154869766	1:154869766	GCTGCTGCAG	G/GCTGCTGCAG/GCTGCTGCTGCGG			-	indel	dbSNP	Frequency		inframe insertion	Q/LQQQ	67	67		-			-			-			-			-			-		ENST00000271915.9
rs773041948	10924483	1:154869766	1:154869766	GCTGCTGCTGCGG	G/GCTGCTGCAG/GCTGCTGCTGCGG			-	indel	dbSNP	Frequency		inframe insertion	Q/PQQQQ	67	67		-			-			-			-			-			-		ENST00000271915.9
rs2101942838	87403467	1:154869766	1:154869766-154869805	G	GAAGCTGCGGAGGCTGAGGCTGCAGCGAGGGTCCCAGGGG/G			-	indel	dbSNP	Frequency		inframe deletion	PLGPSLQPQPPQLQ/Q	54	54-67		-			-			-			-			-			-		ENST00000271915.9
rs1329458989	39457355	1:154869766	1:154869766-154869769	G	GAAG/G			-	indel	dbSNP	Frequency~gnomAD		inframe deletion	LQ/Q	66	66-67		-			-			-			-			-			-		ENST00000271915.9
rs1337554036	40107599	1:154869767	1:154869767-154869768	-	AA/-			-	deletion	dbSNP	Frequency~1000Genomes~gnomAD		frameshift variant	L/X	66	66		-			-			-			-			-			-		ENST00000271915.9
rs776143138	11167443	1:154869768	1:154869768	G	A/G/T			-	SNP	dbSNP	Frequency~Phenotype_or_Disease~ExAC~gnomAD	likely benign	missense variant	L/P	66	66	221	tolerated - low confidence	0.22	1	unknown	0	11001	likely benign	11	61	likely benign	0.06	41	tolerated	0.04	66	neutral	65	ENST00000271915.9
rs776143138	11167443	1:154869768	1:154869768	T	A/G/T			-	SNP	dbSNP	Frequency~Phenotype_or_Disease~ExAC~gnomAD	likely benign	missense variant	L/H	66	66	271	tolerated - low confidence	0.27	1	unknown	0	15001	likely benign	15	119	likely benign	118	42	tolerated	41	66	neutral	65	ENST00000271915.9
rs1553242224	52550282	1:154869767	1: between 154869767 & 154869768	TCAGCAGCAGCAGCAGCAG	-/TCAGCAGCAGCAGCAGCAG			-	insertion	dbSNP			stop gained~frameshift variant	L/LCCCCC*X	66	66		-			-			-			-			-			-		ENST00000271915.9
rs1274433929	35043965	1:154869769	1:154869769	A	G/A/T			-	SNP	dbSNP	Frequency~gnomAD		missense variant	L/F	66	66	371	tolerated - low confidence	0.37	1	unknown	0	22001	likely benign	22	114	likely benign	113	75	tolerated	74	66	neutral	65	ENST00000271915.9
rs1274433929	35043965	1:154869769	1:154869769	T	G/A/T			-	SNP	dbSNP	Frequency~gnomAD		missense variant	L/I	66	66	191	tolerated - low confidence	0.19	1	unknown	0	22001	likely benign	22	63	likely benign	62	70	tolerated	69	66	neutral	65	ENST00000271915.9
rs1653105297	68141034	1:154869768	1: between 154869768 & 154869769	CTGCTGCT	-/CTGCTGCT			-	insertion	dbSNP	Frequency~gnomAD		frameshift variant	L/QQQX	66	66		-			-			-			-			-			-		ENST00000271915.9
rs1653105629	68141361	1:154869772	1:154869772-154869806	GC	GCGGAGGCTGAGGCTGCAGCGAGGGTCCCAGGGGC/GC			-	indel	dbSNP	Frequency~gnomAD		inframe deletion	QPLGPSLQPQPPQ/QQ	53	53-65		-			-			-			-			-			-		ENST00000271915.9
rs774556523	11042851	1:154869774	1:154869774-154869778	GG	GGAGG/GG			-	indel	dbSNP	Frequency~ExAC		inframe deletion	PP/P	63	63-64		-			-			-			-			-			-		ENST00000271915.9
rs1356816364	41652115	1:154869773	1: between 154869773 & 154869774	T	-/T			-	insertion	dbSNP	Frequency~gnomAD		frameshift variant	P/PX	64	64		-			-			-			-			-			-		ENST00000271915.9
rs747696814	8939180	1:154869774	1:154869774	T	G/T			-	SNP	dbSNP	Frequency~Phenotype_or_Disease~ExAC~gnomAD	likely benign	missense variant	P/Q	64	64	231	tolerated - low confidence	0.23	1	unknown	0	15001	likely benign	15	112	likely benign	111	44	tolerated	43	66	neutral	65	ENST00000271915.9
rs1571354514	55372877	1:154869774	1: between 154869774 & 154869775	CT	-/CT/CTGCT/CTGCTGCT/CTGCTGCTGCT/CTGCTGCTGCTGCT			-	insertion	dbSNP	Frequency~gnomAD		frameshift variant	P/QX	64	64		-			-			-			-			-			-		ENST00000271915.9
rs1571354514	55372877	1:154869774	1: between 154869774 & 154869775	CTGCT	-/CT/CTGCT/CTGCTGCT/CTGCTGCTGCT/CTGCTGCTGCTGCT			-	insertion	dbSNP	Frequency~gnomAD		frameshift variant	P/QQX	64	64		-			-			-			-			-			-		ENST00000271915.9
rs1571354514	55372877	1:154869774	1: between 154869774 & 154869775	CTGCTGCT	-/CT/CTGCT/CTGCTGCT/CTGCTGCTGCT/CTGCTGCTGCTGCT			-	insertion	dbSNP	Frequency~gnomAD		frameshift variant	P/QQQX	64	64		-			-			-			-			-			-		ENST00000271915.9
rs1571354514	55372877	1:154869774	1: between 154869774 & 154869775	CTGCTGCTGCT	-/CT/CTGCT/CTGCTGCT/CTGCTGCTGCT/CTGCTGCTGCTGCT			-	insertion	dbSNP	Frequency~gnomAD		frameshift variant	P/QQQQX	64	64		-			-			-			-			-			-		ENST00000271915.9
rs1571354514	55372877	1:154869774	1: between 154869774 & 154869775	CTGCTGCTGCTGCT	-/CT/CTGCT/CTGCTGCT/CTGCTGCTGCT/CTGCTGCTGCTGCT			-	insertion	dbSNP	Frequency~gnomAD		frameshift variant	P/QQQQQX	64	64		-			-			-			-			-			-		ENST00000271915.9
rs772796174	10905278	1:154869777	1:154869777	T	G/T			-	SNP	dbSNP	Frequency~Phenotype_or_Disease~ExAC~gnomAD	likely benign	missense variant	P/H	63	63	51	tolerated - low confidence	0.05	1	unknown	0	23001	likely benign	23	115	likely benign	114	45	tolerated	44	66	neutral	65	ENST00000271915.9
rs1653106462	68142167	1:154869778	1:154869778	A	G/A			-	SNP	dbSNP	Frequency~TOPMed		missense variant	P/S	63	63	31	deleterious - low confidence	0.03	1	unknown	0	20001	likely benign	20	149	likely benign	148	64	tolerated	63	66	neutral	65	ENST00000271915.9
rs2101942881	87403510	1:154869777	1: between 154869777 & 154869778	CTGCT	-/CTGCT			-	insertion	dbSNP	Frequency~1000Genomes		frameshift variant	P/QQX	63	63		-			-			-			-			-			-		ENST00000271915.9
rs1571354525	55372888	1:154869780	1:154869780	C	T/C			-	SNP	dbSNP	Frequency		missense variant	Q/R	62	62	251	tolerated - low confidence	0.25	1	unknown	0	17001	likely benign	17	128	likely benign	127	31	tolerated	0.03	66	neutral	65	ENST00000271915.9
rs2101942888	87403517	1:154869782	1:154869782-154869791	-	AGGCTGCAGC/-			-	deletion	dbSNP	Frequency~1000Genomes		frameshift variant	SLQP/X	58	58-61		-			-			-			-			-			-		ENST00000271915.9
rs766732370	10431208	1:154869783	1:154869783	A	G/A/T			-	SNP	dbSNP	Frequency~ExAC~TOPMed~gnomAD		missense variant	P/L	61	61	1001	tolerated - low confidence	1	1	unknown	0	22001	likely benign	22	162	likely benign	161	46	tolerated	45	66	neutral	65	ENST00000271915.9
rs766732370	10431208	1:154869783	1:154869783	T	G/A/T			-	SNP	dbSNP	Frequency~ExAC~TOPMed~gnomAD		missense variant	P/H	61	61	21	deleterious - low confidence	0.02	1	unknown	0	23001	likely benign	23	154	likely benign	153	55	tolerated	54	66	neutral	65	ENST00000271915.9
rs1571354539	55372903	1:154869785	1:154869785	A	C/A			-	SNP	dbSNP	Frequency		missense variant	Q/H	60	60	81	tolerated - low confidence	0.08	1	unknown	0	17001	likely benign	17	111	likely benign	0.11	43	tolerated	42	66	neutral	65	ENST00000271915.9
rs1571354542	55372906	1:154869787	1:154869787	T	G/T			-	SNP	dbSNP	Frequency		missense variant	Q/K	60	60	351	tolerated - low confidence	0.35	1	unknown	0	20001	likely benign	20	57	likely benign	56	52	tolerated	51	66	neutral	65	ENST00000271915.9
rs759810374	9888620	1:154869789	1:154869789	G	A/G/T			-	SNP	dbSNP	Frequency~ExAC~gnomAD		missense variant	L/P	59	59	231	tolerated - low confidence	0.23	1	unknown	0	21001	likely benign	21	75	likely benign	74	47	tolerated	46	66	neutral	65	ENST00000271915.9
rs759810374	9888620	1:154869789	1:154869789	T	A/G/T			-	SNP	dbSNP	Frequency~ExAC~gnomAD		missense variant	L/Q	59	59	131	tolerated - low confidence	0.13	1	unknown	0	21001	likely benign	21	166	likely benign	165	41	tolerated	0.04	66	neutral	65	ENST00000271915.9
rs1437869897	48140700	1:154869792	1:154869792	A	G/A/T			-	SNP	dbSNP	Frequency~gnomAD		missense variant	S/L	58	58	101	tolerated - low confidence	0.1	1	unknown	0	20001	likely benign	20	52	likely benign	51	45	tolerated	44	66	neutral	65	ENST00000271915.9
rs1437869897	48140700	1:154869792	1:154869792	T	G/A/T			-	SNP	dbSNP	Frequency~gnomAD		stop gained	S/*	58	58		-			-			-			-			-			-		ENST00000271915.9
rs1653107263	68142940	1:154869793	1:154869793	G	A/G			-	SNP	dbSNP	Frequency~TOPMed		missense variant	S/P	58	58	371	tolerated - low confidence	0.37	1	unknown	0	18001	likely benign	18	36	likely benign	35	47	tolerated	46	66	neutral	65	ENST00000271915.9
rs1285216395	35908787	1:154869795	1:154869795	C	G/C			-	SNP	dbSNP	Frequency~gnomAD		missense variant	P/R	57	57	131	tolerated - low confidence	0.13	1	unknown	0	22001	likely benign	22	135	likely benign	134	97	tolerated	96	66	neutral	65	ENST00000271915.9
rs1653107702	68143368	1:154869798	1:154869798	T	C/T			-	SNP	dbSNP			missense variant	G/E	56	56	131	tolerated - low confidence	0.13	1	unknown	0	20001	likely benign	20	160	likely benign	159	44	tolerated	43	66	neutral	65	ENST00000271915.9
rs1244673804	32658671	1:154869799	1:154869799	A	C/A/T			-	SNP	dbSNP	Frequency~gnomAD		stop gained	G/*	56	56		-			-			-			-			-			-		ENST00000271915.9
rs1244673804	32658671	1:154869799	1:154869799	T	C/A/T			-	SNP	dbSNP	Frequency~gnomAD		missense variant	G/R	56	56	71	tolerated - low confidence	0.07	1	unknown	0	23001	likely benign	23	142	likely benign	141	68	tolerated	67	66	neutral	65	ENST00000271915.9
rs752885057	9346050	1:154869801	1:154869801	G	A/G			-	SNP	dbSNP	Frequency~ExAC		missense variant	L/P	55	55	351	tolerated - low confidence	0.35	1	unknown	0	21001	likely benign	21	63	likely benign	62	51	tolerated	0.05	66	neutral	65	ENST00000271915.9
rs1430408879	47544461	1:154869804	1:154869804	T	G/T			-	SNP	dbSNP	Frequency~gnomAD		missense variant	P/H	54	54	21	deleterious - low confidence	0.02	1	unknown	0	21001	likely benign	21	79	likely benign	78	39	tolerated	38	66	neutral	65	ENST00000271915.9
rs1465575240	50359281	1:154869806	1:154869806	A	C/A/T			-	SNP	dbSNP	Frequency~TOPMed~gnomAD		missense variant	Q/H	53	53	581	tolerated - low confidence	0.58	1	unknown	0	21001	likely benign	21	88	likely benign	87	45	tolerated	44	66	neutral	65	ENST00000271915.9
rs1166623724	26386650	1:154869810	1:154869810	C	T/C			-	SNP	dbSNP	Frequency~TOPMed~gnomAD		missense variant	Q/R	52	52	141	tolerated - low confidence	0.14	1	unknown	0	23001	likely benign	23	105	likely benign	104	63	tolerated	62	66	neutral	65	ENST00000271915.9
rs1398754600	45010779	1:154869811	1:154869811	A	G/A/C			-	SNP	dbSNP	Frequency~gnomAD		stop gained	Q/*	52	52		-			-			-			-			-			-		ENST00000271915.9
rs1398754600	45010779	1:154869811	1:154869811	C	G/A/C			-	SNP	dbSNP	Frequency~gnomAD		missense variant	Q/E	52	52	231	tolerated - low confidence	0.23	1	unknown	0	22001	likely benign	22	177	likely benign	176	37	tolerated	36	66	neutral	65	ENST00000271915.9
rs1653108689	68144326	1:154869811	1:154869811-154869816	G	GGGGGG/G			-	indel	dbSNP	Frequency		frameshift variant	APQ/AX	50	50-52		-			-			-			-			-			-		ENST00000271915.9
rs756235732	9608440	1:154869813	1:154869813	A	G/A			-	SNP	dbSNP	Frequency~ExAC~gnomAD		missense variant	P/L	51	51	321	tolerated - low confidence	0.32	1	unknown	0	23001	likely benign	23	197	likely benign	196	68	tolerated	67	66	neutral	65	ENST00000271915.9
rs764182244	10231711	1:154869814	1:154869814	A	G/A			-	SNP	dbSNP	Frequency~ExAC~TOPMed~gnomAD		missense variant	P/S	51	51	741	tolerated - low confidence	0.74	1	unknown	0	23001	likely benign	23	204	likely benign	203	61	tolerated	0.06	66	neutral	65	ENST00000271915.9
rs1316618694	38429229	1:154869816	1:154869816	A	G/A/T			-	SNP	dbSNP	Frequency~TOPMed~gnomAD		missense variant	A/V	50	50	601	tolerated - low confidence	0.6	1	unknown	0	19001	likely benign	19	112	likely benign	111	38	tolerated	37	66	neutral	65	ENST00000271915.9
rs1316618694	38429229	1:154869816	1:154869816	T	G/A/T			-	SNP	dbSNP	Frequency~TOPMed~gnomAD		missense variant	A/D	50	50	401	tolerated - low confidence	0.4	1	unknown	0	22001	likely benign	22	145	likely benign	144	44	tolerated	43	66	neutral	65	ENST00000271915.9
rs1571354630	55372995	1:154869817	1:154869817	A	C/A			-	SNP	dbSNP	Frequency		missense variant	A/S	50	50	661	tolerated - low confidence	0.66	1	unknown	0	19001	likely benign	19	115	likely benign	114	48	tolerated	47	66	neutral	65	ENST00000271915.9
rs1653109463	68145075	1:154869819	1:154869819	T	G/T			-	SNP	dbSNP	Frequency		missense variant	A/E	49	49	581	tolerated - low confidence	0.58	1	unknown	0	22001	likely benign	22	78	likely benign	77	50	tolerated	49	66	neutral	65	ENST00000271915.9
rs1283694613	35786959	1:154869822	1:154869822	A	G/A			-	SNP	dbSNP	Frequency~gnomAD		missense variant	P/L	48	48	391	tolerated - low confidence	0.39	1	unknown	0	21001	likely benign	21	151	likely benign	0.15	66	tolerated	65	66	neutral	65	ENST00000271915.9
rs1339522227	40264627	1:154869823	1:154869823	A	G/A			-	SNP	dbSNP	Frequency~gnomAD		missense variant	P/S	48	48	441	tolerated - low confidence	0.44	1	unknown	0	19001	likely benign	19	104	likely benign	103	50	tolerated	49	66	neutral	65	ENST00000271915.9
rs1252956526	33322626	1:154869825	1:154869825	T	G/T			-	SNP	dbSNP	Frequency~TOPMed~gnomAD		missense variant	P/Q	47	47	221	tolerated - low confidence	0.22	1	unknown	0	21001	likely benign	21	75	likely benign	74	52	tolerated	51	66	neutral	65	ENST00000271915.9
rs189948752	3460286	1:154869826	1:154869826	A	G/A			-	SNP	dbSNP	Frequency~1000Genomes~ESP~ExAC~TOPMed~gnomAD		missense variant	P/S	47	47	71	tolerated - low confidence	0.07	1	unknown	0	22001	likely benign	22	36	likely benign	35	49	tolerated	48	66	neutral	65	ENST00000271915.9
rs576968004	8546754	1:154869828	1:154869828	A	G/A/T			-	SNP	dbSNP	Frequency~1000Genomes~ExAC~TOPMed~gnomAD		missense variant	A/V	46	46	1001	tolerated - low confidence	1	1	unknown	0	18001	likely benign	18	95	likely benign	94	34	tolerated	33	66	neutral	65	ENST00000271915.9
rs576968004	8546754	1:154869828	1:154869828	T	G/A/T			-	SNP	dbSNP	Frequency~1000Genomes~ExAC~TOPMed~gnomAD		missense variant	A/E	46	46	131	tolerated - low confidence	0.13	1	unknown	0	17001	likely benign	17	84	likely benign	83	32	tolerated	31	66	neutral	65	ENST00000271915.9
rs1571354654	55373023	1:154869829	1:154869829	G	C/G			-	SNP	dbSNP	Frequency		missense variant	A/P	46	46	221	tolerated - low confidence	0.22	1	unknown	0	18001	likely benign	18	43	likely benign	42	46	tolerated	45	66	neutral	65	ENST00000271915.9
rs1490755760	52373209	1:154869831	1:154869831	T	G/T			-	SNP	dbSNP	Frequency~gnomAD		missense variant	P/Q	45	45	571	tolerated - low confidence	0.57	1	unknown	0	23001	likely benign	23	139	likely benign	138	63	tolerated	62	66	neutral	65	ENST00000271915.9
rs1270057106	34693604	1:154869834	1:154869834	A	G/A			-	SNP	dbSNP	Frequency~TOPMed~gnomAD		missense variant	P/L	44	44	121	tolerated - low confidence	0.12	1	unknown	0	22001	likely benign	22	100	likely benign	99	66	tolerated	65	66	neutral	65	ENST00000271915.9
rs1300925892	37170270	1:154869835	1:154869835	T	G/T			-	SNP	dbSNP	Frequency~TOPMed		missense variant	P/T	44	44	101	tolerated - low confidence	0.1	1	unknown	0	11001	likely benign	11	57	likely benign	56	47	tolerated	46	66	neutral	65	ENST00000271915.9
rs759985669	9902350	1:154869835	1: between 154869835 & 154869836	CTGC	-/CTGC			-	insertion	dbSNP	Frequency~ExAC~gnomAD		frameshift variant	-/AX	44	44-43		-			-			-			-			-			-		ENST00000271915.9
rs746888428	8875838	1:154869837	1:154869837	C	G/C/T			-	SNP	dbSNP	Frequency~ExAC		missense variant	P/R	43	43	921	tolerated - low confidence	0.92	1	unknown	0	23001	likely benign	23	85	likely benign	84	53	tolerated	52	66	neutral	65	ENST00000271915.9
rs746888428	8875838	1:154869837	1:154869837	T	G/C/T			-	SNP	dbSNP	Frequency~ExAC		missense variant	P/Q	43	43	461	tolerated - low confidence	0.46	1	unknown	0	23001	likely benign	23	79	likely benign	78	45	tolerated	44	66	neutral	65	ENST00000271915.9
rs1571354685	55373054	1:154869838	1:154869838	C	G/C			-	SNP	dbSNP	Frequency		missense variant	P/A	43	43	261	tolerated - low confidence	0.26	1	unknown	0	18001	likely benign	18	103	likely benign	102	48	tolerated	47	66	neutral	65	ENST00000271915.9
rs996595936	20765746	1:154869840	1:154869840	A	G/A			-	SNP	dbSNP	Frequency~TOPMed~gnomAD		missense variant	P/L	42	42	121	tolerated - low confidence	0.12	1	unknown	0	22001	likely benign	22	72	likely benign	71	78	tolerated	77	66	neutral	65	ENST00000271915.9
rs1558015851	53437792	1:154869841	1:154869841-154869874	GCTGCTGCTGCTGTTGCTGCTGCTGCTGCTGCTGTTGCTGCTGCTGCTGCTGCTG	GCTGCTGCTGCTGTTGCTGCTGCTGCTGCTGCTG/GCTGCTGCTGCTGTTGCTGCTGCTGCTGCTGCTGTTGCTGCTGCTGCTGCTGCTG			-	indel	dbSNP	Frequency		inframe insertion	QQQQQQQQQQQP/QQQQQQQQQQQQQQQQQQP	31	31-42		-			-			-			-			-			-		ENST00000271915.9
rs753586364	9400730	1:154869841	1:154869841-154869853	GCTGCTGCTG	GCTGCTGCTGCTG/GCTGCTGCTG/GCTGCTGCTGCTGCTG/GCTGCTGCTGCTGCTGCTG			-	indel	dbSNP	Frequency~ExAC~TOPMed~gnomAD		inframe deletion	QQQQP/QQQP	38	38-42		-			-			-			-			-			-		ENST00000271915.9
rs753586364	9400730	1:154869841	1:154869841-154869853	GCTGCTGCTGCTGCTG	GCTGCTGCTGCTG/GCTGCTGCTG/GCTGCTGCTGCTGCTG/GCTGCTGCTGCTGCTGCTG			-	indel	dbSNP	Frequency~ExAC~TOPMed~gnomAD		inframe insertion	QQQQP/QQQQQP	38	38-42		-			-			-			-			-			-		ENST00000271915.9
rs753586364	9400730	1:154869841	1:154869841-154869853	GCTGCTGCTGCTGCTGCTG	GCTGCTGCTGCTG/GCTGCTGCTG/GCTGCTGCTGCTGCTG/GCTGCTGCTGCTGCTGCTG			-	indel	dbSNP	Frequency~ExAC~TOPMed~gnomAD		inframe insertion	QQQQP/QQQQQQP	38	38-42		-			-			-			-			-			-		ENST00000271915.9
rs1344022582	40626781	1:154869841	1:154869841-154869871	GCTGCTGCTGCTG	GCTGCTGCTGCTGTTGCTGCTGCTGCTGCTG/GCTGCTGCTGCTG			-	indel	dbSNP	Frequency~TOPMed~gnomAD		inframe deletion	QQQQQQQQQQP/QQQQP	32	32-42		-			-			-			-			-			-		ENST00000271915.9
rs756917944	9662027	1:154869841	1:154869841-154869879	GCTGCTGCTGCT	GCTGCTGCTGCTGTTGCTGCTGCTGCTGCTGCTGCTGCT/GCTGCTGCTGCT			-	indel	dbSNP	Frequency~ExAC		inframe deletion	EQQQQQQQQQQQQP/EQQQP	29	29-42		-			-			-			-			-			-		ENST00000271915.9
rs763649325	10189720	1:154869841	1:154869841-154869868	GCTGCTGCTGCTG	GCTGCTGCTGCTGTTGCTGCTGCTGCTG/GCTGCTGCTGCTG/GCTGCTGCTGCTGTTGCTGCTGCTGCTGTTGCTGCTGCTGCTG			-	indel	dbSNP	Frequency~ExAC~gnomAD		inframe deletion	QQQQQQQQQP/QQQQP	33	33-42		-			-			-			-			-			-		ENST00000271915.9
rs763649325	10189720	1:154869841	1:154869841-154869868	GCTGCTGCTGCTGTTGCTGCTGCTGCTGTTGCTGCTGCTGCTG	GCTGCTGCTGCTGTTGCTGCTGCTGCTG/GCTGCTGCTGCTG/GCTGCTGCTGCTGTTGCTGCTGCTGCTGTTGCTGCTGCTGCTG			-	indel	dbSNP	Frequency~ExAC~gnomAD		inframe insertion	QQQQQQQQQP/QQQQQQQQQQQQQQP	33	33-42		-			-			-			-			-			-		ENST00000271915.9
rs764662697	10269068	1:154869841	1:154869841-154869877	GCTGCTGCTGCTG	GCTGCTGCTGCTGTTGCTGCTGCTGCTGCTGCTGCTG/GCTGCTGCTGCTG			-	indel	dbSNP	Frequency~ExAC~gnomAD		inframe deletion	QQQQQQQQQQQQP/QQQQP	30	30-42		-			-			-			-			-			-		ENST00000271915.9
rs754693972	9487582	1:154869843	1:154869843	G	T/G			-	SNP	dbSNP	Frequency~ExAC~gnomAD		missense variant	Q/P	41	41	811	tolerated - low confidence	0.81	1	unknown	0	6001	likely benign	6	13	likely benign	12	32	tolerated	31	66	neutral	65	ENST00000271915.9
rs1191457063	28382266	1:154869843	1:154869843-154869865	TGCTGCTGCTG	TGCTGCTGCTGTTGCTGCTGCTG/TGCTGCTGCTG			-	indel	dbSNP	Frequency~TOPMed~gnomAD		inframe deletion	QQQQQQQQ/QQQQ	34	34-41		-			-			-			-			-			-		ENST00000271915.9
rs1571354740	55373110	1:154869844	1:154869844	T	G/T			-	SNP	dbSNP	Frequency		missense variant	Q/K	41	41	201	tolerated - low confidence	0.2	1	unknown	0	7001	likely benign	7	58	likely benign	57	32	tolerated	31	66	neutral	65	ENST00000271915.9
rs1188508653	28144909	1:154869846	1:154869846-154869862	TGCTGCTGTTGCTGCTGTTGCTGCTG	TGCTGCTGTTGCTGCTG/TGCTGCTGTTGCTGCTGTTGCTGCTG			-	indel	dbSNP	Frequency~gnomAD		inframe insertion	QQQQQQ/QQQQQQQQQ	35	35-40		-			-			-			-			-			-		ENST00000271915.9
rs1476022991	51195012	1:154869847	1:154869847	T	G/T			-	SNP	dbSNP	Frequency~gnomAD		missense variant	Q/K	40	40	171	tolerated - low confidence	0.17	1	unknown	0	13001	likely benign	13	92	likely benign	91	45	tolerated	44	66	neutral	65	ENST00000271915.9
rs1571354750	55373122	1:154869849	1:154869849	C	T/C			-	SNP	dbSNP	Frequency		missense variant	Q/R	39	39	131	tolerated - low confidence	0.13	1	unknown	0	12001	likely benign	12	73	likely benign	72	35	tolerated	34	66	neutral	65	ENST00000271915.9
rs749969403	9117067	1:154869851	1:154869851	-	C/-			-	deletion	dbSNP	Frequency~ExAC~gnomAD		frameshift variant	Q/X	38	38		-			-			-			-			-			-		ENST00000271915.9
rs1653113405	68148894	1:154869852	1:154869852-154869856	TGTTGTTG	TGTTG/TGTTGTTG			-	indel	dbSNP	Frequency		inframe insertion	QQ/QQQ	37	37-38		-			-			-			-			-			-		ENST00000271915.9
rs758287149	9769310	1:154869853	1:154869853-154869863	-	GTTGCTGCTGC/-			-	deletion	dbSNP	Frequency~ExAC~gnomAD		frameshift variant	QQQQQ/QX	34	34-38		-			-			-			-			-			-		ENST00000271915.9
rs2101943065	87403684	1:154869854	1:154869854-154869855	-	TT/-			-	deletion	dbSNP	Frequency~1000Genomes		frameshift variant	Q/X	37	37		-			-			-			-			-			-		ENST00000271915.9
rs1303946886	37413605	1:154869855	1:154869855	G	T/G			-	SNP	dbSNP	Frequency~TOPMed~gnomAD		missense variant	Q/P	37	37	1001	tolerated - low confidence	1	1	unknown	0	5001	likely benign	5	42	likely benign	41	43	tolerated	42	66	neutral	65	ENST00000271915.9
rs746772658	8866931	1:154869855	1:154869855-154869879	TGCTGCT	TGCTGCTGCTGCTGCTGCTGCTGCT/TGCTGCT/TGCTGCTGCTGCT/TGCTGCTGCTGCTGCT/TGCTGCTGCTGCTGCTGCT/TGCTGCTGCTGCTGCTGCTGCT/TGCTGCTGCTGCTGCTGCTGCTGCTGCT/TGCTGCTGCTGCTGCTGCTGCTGCTGCTGCT/TGCTGCTGCTGCTGCTGCTGCTGCTGCTGCTGCT/TGCTGCTGCTGCTGCTGCTGCTGCTGCTGCTGCTGCT/TGCTGCTGCTGCTGCTGCTGCTGCTGCTGCTGCTGCTGCTGCT			-	indel	dbSNP	Frequency~ExAC~TOPMed~gnomAD		inframe deletion	EQQQQQQQQ/EQQ	29	29-37		-			-			-			-			-			-		ENST00000271915.9
rs746772658	8866931	1:154869855	1:154869855-154869879	TGCTGCTGCTGCT	TGCTGCTGCTGCTGCTGCTGCTGCT/TGCTGCT/TGCTGCTGCTGCT/TGCTGCTGCTGCTGCT/TGCTGCTGCTGCTGCTGCT/TGCTGCTGCTGCTGCTGCTGCT/TGCTGCTGCTGCTGCTGCTGCTGCTGCT/TGCTGCTGCTGCTGCTGCTGCTGCTGCTGCT/TGCTGCTGCTGCTGCTGCTGCTGCTGCTGCTGCT/TGCTGCTGCTGCTGCTGCTGCTGCTGCTGCTGCTGCT/TGCTGCTGCTGCTGCTGCTGCTGCTGCTGCTGCTGCTGCTGCT			-	indel	dbSNP	Frequency~ExAC~TOPMed~gnomAD		inframe deletion	EQQQQQQQQ/EQQQQ	29	29-37		-			-			-			-			-			-		ENST00000271915.9
rs746772658	8866931	1:154869855	1:154869855-154869879	TGCTGCTGCTGCTGCT	TGCTGCTGCTGCTGCTGCTGCTGCT/TGCTGCT/TGCTGCTGCTGCT/TGCTGCTGCTGCTGCT/TGCTGCTGCTGCTGCTGCT/TGCTGCTGCTGCTGCTGCTGCT/TGCTGCTGCTGCTGCTGCTGCTGCTGCT/TGCTGCTGCTGCTGCTGCTGCTGCTGCTGCT/TGCTGCTGCTGCTGCTGCTGCTGCTGCTGCTGCT/TGCTGCTGCTGCTGCTGCTGCTGCTGCTGCTGCTGCT/TGCTGCTGCTGCTGCTGCTGCTGCTGCTGCTGCTGCTGCTGCT			-	indel	dbSNP	Frequency~ExAC~TOPMed~gnomAD		inframe deletion	EQQQQQQQQ/EQQQQQ	29	29-37		-			-			-			-			-			-		ENST00000271915.9
rs746772658	8866931	1:154869855	1:154869855-154869879	TGCTGCTGCTGCTGCTGCT	TGCTGCTGCTGCTGCTGCTGCTGCT/TGCTGCT/TGCTGCTGCTGCT/TGCTGCTGCTGCTGCT/TGCTGCTGCTGCTGCTGCT/TGCTGCTGCTGCTGCTGCTGCT/TGCTGCTGCTGCTGCTGCTGCTGCTGCT/TGCTGCTGCTGCTGCTGCTGCTGCTGCTGCT/TGCTGCTGCTGCTGCTGCTGCTGCTGCTGCTGCT/TGCTGCTGCTGCTGCTGCTGCTGCTGCTGCTGCTGCT/TGCTGCTGCTGCTGCTGCTGCTGCTGCTGCTGCTGCTGCTGCT			-	indel	dbSNP	Frequency~ExAC~TOPMed~gnomAD		inframe deletion	EQQQQQQQQ/EQQQQQQ	29	29-37		-			-			-			-			-			-		ENST00000271915.9
rs746772658	8866931	1:154869855	1:154869855-154869879	TGCTGCTGCTGCTGCTGCTGCT	TGCTGCTGCTGCTGCTGCTGCTGCT/TGCTGCT/TGCTGCTGCTGCT/TGCTGCTGCTGCTGCT/TGCTGCTGCTGCTGCTGCT/TGCTGCTGCTGCTGCTGCTGCT/TGCTGCTGCTGCTGCTGCTGCTGCTGCT/TGCTGCTGCTGCTGCTGCTGCTGCTGCTGCT/TGCTGCTGCTGCTGCTGCTGCTGCTGCTGCTGCT/TGCTGCTGCTGCTGCTGCTGCTGCTGCTGCTGCTGCT/TGCTGCTGCTGCTGCTGCTGCTGCTGCTGCTGCTGCTGCTGCT			-	indel	dbSNP	Frequency~ExAC~TOPMed~gnomAD		inframe deletion	EQQQQQQQQ/EQQQQQQQ	29	29-37		-			-			-			-			-			-		ENST00000271915.9
rs746772658	8866931	1:154869855	1:154869855-154869879	TGCTGCTGCTGCTGCTGCTGCTGCTGCT	TGCTGCTGCTGCTGCTGCTGCTGCT/TGCTGCT/TGCTGCTGCTGCT/TGCTGCTGCTGCTGCT/TGCTGCTGCTGCTGCTGCT/TGCTGCTGCTGCTGCTGCTGCT/TGCTGCTGCTGCTGCTGCTGCTGCTGCT/TGCTGCTGCTGCTGCTGCTGCTGCTGCTGCT/TGCTGCTGCTGCTGCTGCTGCTGCTGCTGCTGCT/TGCTGCTGCTGCTGCTGCTGCTGCTGCTGCTGCTGCT/TGCTGCTGCTGCTGCTGCTGCTGCTGCTGCTGCTGCTGCTGCT			-	indel	dbSNP	Frequency~ExAC~TOPMed~gnomAD		inframe insertion	EQQQQQQQQ/EQQQQQQQQQ	29	29-37		-			-			-			-			-			-		ENST00000271915.9
rs746772658	8866931	1:154869855	1:154869855-154869879	TGCTGCTGCTGCTGCTGCTGCTGCTGCTGCT	TGCTGCTGCTGCTGCTGCTGCTGCT/TGCTGCT/TGCTGCTGCTGCT/TGCTGCTGCTGCTGCT/TGCTGCTGCTGCTGCTGCT/TGCTGCTGCTGCTGCTGCTGCT/TGCTGCTGCTGCTGCTGCTGCTGCTGCT/TGCTGCTGCTGCTGCTGCTGCTGCTGCTGCT/TGCTGCTGCTGCTGCTGCTGCTGCTGCTGCTGCT/TGCTGCTGCTGCTGCTGCTGCTGCTGCTGCTGCTGCT/TGCTGCTGCTGCTGCTGCTGCTGCTGCTGCTGCTGCTGCTGCT			-	indel	dbSNP	Frequency~ExAC~TOPMed~gnomAD		inframe insertion	EQQQQQQQQ/EQQQQQQQQQQ	29	29-37		-			-			-			-			-			-		ENST00000271915.9
rs746772658	8866931	1:154869855	1:154869855-154869879	TGCTGCTGCTGCTGCTGCTGCTGCTGCTGCTGCT	TGCTGCTGCTGCTGCTGCTGCTGCT/TGCTGCT/TGCTGCTGCTGCT/TGCTGCTGCTGCTGCT/TGCTGCTGCTGCTGCTGCT/TGCTGCTGCTGCTGCTGCTGCT/TGCTGCTGCTGCTGCTGCTGCTGCTGCT/TGCTGCTGCTGCTGCTGCTGCTGCTGCTGCT/TGCTGCTGCTGCTGCTGCTGCTGCTGCTGCTGCT/TGCTGCTGCTGCTGCTGCTGCTGCTGCTGCTGCTGCT/TGCTGCTGCTGCTGCTGCTGCTGCTGCTGCTGCTGCTGCTGCT			-	indel	dbSNP	Frequency~ExAC~TOPMed~gnomAD		inframe insertion	EQQQQQQQQ/EQQQQQQQQQQQ	29	29-37		-			-			-			-			-			-		ENST00000271915.9
rs746772658	8866931	1:154869855	1:154869855-154869879	TGCTGCTGCTGCTGCTGCTGCTGCTGCTGCTGCTGCT	TGCTGCTGCTGCTGCTGCTGCTGCT/TGCTGCT/TGCTGCTGCTGCT/TGCTGCTGCTGCTGCT/TGCTGCTGCTGCTGCTGCT/TGCTGCTGCTGCTGCTGCTGCT/TGCTGCTGCTGCTGCTGCTGCTGCTGCT/TGCTGCTGCTGCTGCTGCTGCTGCTGCTGCT/TGCTGCTGCTGCTGCTGCTGCTGCTGCTGCTGCT/TGCTGCTGCTGCTGCTGCTGCTGCTGCTGCTGCTGCT/TGCTGCTGCTGCTGCTGCTGCTGCTGCTGCTGCTGCTGCTGCT			-	indel	dbSNP	Frequency~ExAC~TOPMed~gnomAD		inframe insertion	EQQQQQQQQ/EQQQQQQQQQQQQ	29	29-37		-			-			-			-			-			-		ENST00000271915.9
rs746772658	8866931	1:154869855	1:154869855-154869879	TGCTGCTGCTGCTGCTGCTGCTGCTGCTGCTGCTGCTGCTGCT	TGCTGCTGCTGCTGCTGCTGCTGCT/TGCTGCT/TGCTGCTGCTGCT/TGCTGCTGCTGCTGCT/TGCTGCTGCTGCTGCTGCT/TGCTGCTGCTGCTGCTGCTGCT/TGCTGCTGCTGCTGCTGCTGCTGCTGCT/TGCTGCTGCTGCTGCTGCTGCTGCTGCTGCT/TGCTGCTGCTGCTGCTGCTGCTGCTGCTGCTGCT/TGCTGCTGCTGCTGCTGCTGCTGCTGCTGCTGCTGCT/TGCTGCTGCTGCTGCTGCTGCTGCTGCTGCTGCTGCTGCTGCT			-	indel	dbSNP	Frequency~ExAC~TOPMed~gnomAD		inframe insertion	EQQQQQQQQ/EQQQQQQQQQQQQQQ	29	29-37		-			-			-			-			-			-		ENST00000271915.9
rs747821668	8948964	1:154869856	1:154869856	C	G/C/T			-	SNP	dbSNP	Frequency~ExAC~gnomAD		missense variant	Q/E	37	37	71	tolerated - low confidence	0.07	1	unknown	0	1	likely benign	0	112	likely benign	111	67	tolerated	66	66	neutral	65	ENST00000271915.9
rs747821668	8948964	1:154869856	1:154869856	T	G/C/T			-	SNP	dbSNP	Frequency~ExAC~gnomAD		missense variant	Q/K	37	37	201	tolerated - low confidence	0.2	1	unknown	0	1001	likely benign	1	128	likely benign	127	42	tolerated	41	66	neutral	65	ENST00000271915.9
rs2101943084	87403703	1:154869857	1:154869857-154869863	-	CTGCTGC/-			-	deletion	dbSNP			frameshift variant	QQQ/X	34	34-36		-			-			-			-			-			-		ENST00000271915.9
rs1653114867	68150312	1:154869857	1:154869857-154869880	CTGCTGCTGCTGCTGCTGCTGCTCCTGCTGCTGCTGCTGCTGCTGCTC	CTGCTGCTGCTGCTGCTGCTGCTC/CTGCTGCTGCTGCTGCTGCTGCTCCTGCTGCTGCTGCTGCTGCTGCTC			-	indel	dbSNP	Frequency~TOPMed		inframe insertion	EQQQQQQQ/EQQQQQQQEQQQQQQQ	29	29-36		-			-			-			-			-			-		ENST00000271915.9
rs1256783509	33630862	1:154869859	1:154869859	C	G/C			-	SNP	dbSNP	Frequency~gnomAD		missense variant	Q/E	36	36	181	tolerated - low confidence	0.18	1	unknown	0	12001	likely benign	12	76	likely benign	75	67	tolerated	66	66	neutral	65	ENST00000271915.9
rs1653115129	68150562	1:154869861	1:154869861	C	T/C			-	SNP	dbSNP	Frequency		missense variant	Q/R	35	35	161	tolerated - low confidence	0.16	1	unknown	0	7001	likely benign	7	48	likely benign	47	42	tolerated	41	66	neutral	65	ENST00000271915.9
rs1297421328	36889650	1:154869866	1:154869866-154869867	CTTCT	CT/CTTCT			-	indel	dbSNP	Frequency~gnomAD		inframe insertion	Q/QK	33	33		-			-			-			-			-			-		ENST00000271915.9
rs1243961995	32600522	1:154869869	1:154869869	G	C/G			-	SNP	dbSNP	Frequency~gnomAD		missense variant	Q/H	32	32	81	tolerated - low confidence	0.08	1	unknown	0	16001	likely benign	16	66	likely benign	65	41	tolerated	0.04	66	neutral	65	ENST00000271915.9
rs1653115587	68151008	1:154869872	1:154869872	A	C/A/T			-	SNP	dbSNP	Frequency		missense variant	Q/H	31	31	171	tolerated - low confidence	0.17	1	unknown	0	16001	likely benign	16	89	likely benign	88	75	tolerated	74	66	neutral	65	ENST00000271915.9
rs893433935	12654305	1:154869873	1:154869873	A	T/A/G			-	SNP	dbSNP	Frequency~TOPMed~gnomAD		missense variant	Q/L	31	31	21	deleterious - low confidence	0.02	1	unknown	0	22001	likely benign	22	89	likely benign	88	47	tolerated	46	66	neutral	65	ENST00000271915.9
rs893433935	12654305	1:154869873	1:154869873	G	T/A/G			-	SNP	dbSNP	Frequency~TOPMed~gnomAD		missense variant	Q/P	31	31	181	tolerated - low confidence	0.18	1	unknown	0	20001	likely benign	20	90	likely benign	89	47	tolerated	46	66	neutral	65	ENST00000271915.9
rs1246286082	32787469	1:154869877	1:154869877	T	G/T			-	SNP	dbSNP	Frequency~gnomAD		missense variant	Q/K	30	30	11	deleterious - low confidence	0.01	1	unknown	0	22001	likely benign	22	119	likely benign	118	92	tolerated	91	66	neutral	65	ENST00000271915.9
rs1270230401	34707423	1:154869879	1:154869879	G	T/G			-	SNP	dbSNP	Frequency~TOPMed		missense variant	E/A	29	29	1	deleterious - low confidence	0	1	unknown	0	22001	likely benign	22	168	likely benign	167	53	tolerated	52	66	neutral	65	ENST00000271915.9
rs777429243	11268061	1:154869880	1:154869880	G	C/G			-	SNP	dbSNP	Frequency~ExAC~TOPMed~gnomAD		missense variant	E/Q	29	29	151	tolerated - low confidence	0.15	1	unknown	0	23001	likely benign	23	116	likely benign	115	69	tolerated	68	66	neutral	65	ENST00000271915.9
rs1487086082	52080533	1:154869881	1:154869881	T	A/T			-	SNP	dbSNP	Frequency~gnomAD		missense variant	D/E	28	28	191	tolerated - low confidence	0.19	1	unknown	0	19001	likely benign	19	151	likely benign	0.15	34	tolerated	33	66	neutral	65	ENST00000271915.9
rs748752195	9021800	1:154869883	1:154869883	A	C/A/T			-	SNP	dbSNP	Frequency~ExAC~gnomAD		missense variant	D/Y	28	28	1	deleterious - low confidence	0	1	unknown	0	25001	likely benign	25	302	likely benign	301	89	tolerated	88	66	neutral	65	ENST00000271915.9
rs748752195	9021800	1:154869883	1:154869883	T	C/A/T			-	SNP	dbSNP	Frequency~ExAC~gnomAD		missense variant	D/N	28	28	1	deleterious - low confidence	0	1	unknown	0	25001	likely benign	25	150	likely benign	149	87	tolerated	86	66	neutral	65	ENST00000271915.9
rs1653116580	68151975	1:154869886	1:154869886	T	C/T			-	SNP	dbSNP	Frequency		missense variant	G/R	27	27	1	deleterious - low confidence	0	1	unknown	0	23001	likely benign	23	227	likely benign	226	55	tolerated	54	66	neutral	65	ENST00000271915.9
rs1448092120	48959813	1:154869888	1:154869888	A	G/A			-	SNP	dbSNP	Frequency~TOPMed~gnomAD		missense variant	S/F	26	26	61	tolerated - low confidence	0.06	1	unknown	0	28001	likely benign	28	211	likely benign	0.21	89	tolerated	88	66	neutral	65	ENST00000271915.9
rs1653117098	68152482	1:154869898	1:154869898	-	A/-			-	deletion	dbSNP	Frequency~gnomAD		frameshift variant	C/X	23	23		-			-			-			-			-			-		ENST00000271915.9
rs1653117185	68152563	1:154869903	1:154869903	T	C/T			-	SNP	dbSNP	Frequency~TOPMed		missense variant	C/Y	21	21	11	deleterious - low confidence	0.01	1	unknown	0	23001	likely benign	23	248	likely benign	247	89	tolerated	88	66	neutral	65	ENST00000271915.9
rs772303802	10866899	1:154869904	1:154869904	G	A/G			-	SNP	dbSNP	Frequency~ExAC~gnomAD		missense variant	C/R	21	21	21	deleterious - low confidence	0.02	1	unknown	0	23001	likely benign	23	207	likely benign	206	60	tolerated	59	66	neutral	65	ENST00000271915.9
rs1653117457	68152828	1:154869909	1:154869909	A	G/A			-	SNP	dbSNP	Frequency		missense variant	P/L	19	19	461	tolerated - low confidence	0.46	1	unknown	0	19001	likely benign	19	141	likely benign	0.14	64	tolerated	63	66	neutral	65	ENST00000271915.9
rs1571354865	55373240	1:154869912	1:154869912	G	T/G			-	SNP	dbSNP	Frequency		missense variant	D/A	18	18	1	deleterious - low confidence	0	1	unknown	0	24001	likely benign	24	162	likely benign	161	69	tolerated	68	66	neutral	65	ENST00000271915.9
rs773375470	10950541	1:154869915	1:154869915-154869916	-	TC/-			-	deletion	dbSNP	Frequency~ExAC		frameshift variant	E/X	17	17		-			-			-			-			-			-		ENST00000271915.9
rs749427507	9074633	1:154869917	1: between 154869917 & 154869918	AT	-/AT			-	insertion	dbSNP	Frequency~ExAC		frameshift variant	D/EX	16	16		-			-			-			-			-			-		ENST00000271915.9
rs1571354869	55373245	1:154869918	1:154869918	C	T/C			-	SNP	dbSNP	Frequency		missense variant	D/G	16	16	121	tolerated - low confidence	0.12	1	unknown	0	24001	likely benign	24	250	likely benign	249	69	tolerated	68	66	neutral	65	ENST00000271915.9
rs1653117880	68153237	1:154869920	1:154869920	A	C/A			-	SNP	dbSNP	Frequency~TOPMed~gnomAD		missense variant	L/F	15	15	11	deleterious - low confidence	0.01	1	unknown	0	25001	likely benign	25	133	likely benign	132	80	tolerated	79	66	neutral	65	ENST00000271915.9
rs2101943182	87403796	1:154869925	1:154869925-154869929	CCCC	CCCCC/CCCC			-	indel	dbSNP			frameshift variant	VGD/VGX	12	12-14		-			-			-			-			-			-		ENST00000271915.9
rs2101943184	87403798	1:154869930	1:154869930	C	A/C			-	SNP	dbSNP			missense variant	V/G	12	12	1	deleterious - low confidence	0	1	unknown	0	27001	likely benign	27	215	likely benign	214	74	tolerated	73	66	neutral	65	ENST00000271915.9
rs1005929642	21498745	1:154869931	1:154869931	G	C/G/T			-	SNP	dbSNP	Frequency~TOPMed		missense variant	V/L	12	12	1	deleterious - low confidence	0	1	unknown	0	25001	likely benign	25	160	likely benign	159	88	tolerated	87	66	neutral	65	ENST00000271915.9
rs1005929642	21498745	1:154869931	1:154869931	T	C/G/T			-	SNP	dbSNP	Frequency~TOPMed		missense variant	V/M	12	12	1	deleterious - low confidence	0	1	unknown	0	25001	likely benign	25	158	likely benign	157	88	tolerated	87	66	neutral	65	ENST00000271915.9
rs1379965875	43507530	1:154869933	1:154869933	T	C/T			-	SNP	dbSNP	Frequency~gnomAD		missense variant	G/E	11	11	1	deleterious - low confidence	0	1	unknown	0	25001	likely benign	25	185	likely benign	184	88	tolerated	87	66	neutral	65	ENST00000271915.9
rs1451894666	49264169	1:154869934	1:154869934	T	C/T			-	SNP	dbSNP	Frequency~gnomAD		missense variant	G/R	11	11	1	deleterious - low confidence	0	1	unknown	0	26001	likely benign	26	271	likely benign	0.27	88	tolerated	87	66	neutral	65	ENST00000271915.9
rs775784556	11138985	1:154869936	1:154869936	A	G/A/C/T			-	SNP	dbSNP	Frequency~Phenotype_or_Disease~ExAC~TOPMed~gnomAD	uncertain significance	missense variant	S/L	10	10	121	tolerated - low confidence	0.12	1	unknown	0	27001	likely benign	27	164	likely benign	163	88	tolerated	87	66	neutral	65	ENST00000271915.9
rs775784556	11138985	1:154869936	1:154869936	C	G/A/C/T			-	SNP	dbSNP	Frequency~Phenotype_or_Disease~ExAC~TOPMed~gnomAD	uncertain significance	missense variant	S/W	10	10	1	deleterious - low confidence	0	1	unknown	0	28001	likely benign	28	210	likely benign	209	88	tolerated	87	66	neutral	65	ENST00000271915.9
rs775784556	11138985	1:154869936	1:154869936	T	G/A/C/T			-	SNP	dbSNP	Frequency~Phenotype_or_Disease~ExAC~TOPMed~gnomAD	uncertain significance	stop gained	S/*	10	10		-			-			-			-			-			-		ENST00000271915.9
rs760919650	9975629	1:154869937	1:154869937	C	A/C/G			-	SNP	dbSNP	Frequency~ExAC~TOPMed~gnomAD		missense variant	S/A	10	10	51	tolerated - low confidence	0.05	1	unknown	0	25001	likely benign	25	85	likely benign	84	73	tolerated	72	66	neutral	65	ENST00000271915.9
rs760919650	9975629	1:154869937	1:154869937	G	A/C/G			-	SNP	dbSNP	Frequency~ExAC~TOPMed~gnomAD		missense variant	S/P	10	10	11	deleterious - low confidence	0.01	1	unknown	0	26001	likely benign	26	195	likely benign	194	74	tolerated	73	66	neutral	65	ENST00000271915.9
rs2101943213	87403827	1:154869939	1:154869939	G	T/G			-	SNP	dbSNP			missense variant	D/A	9	9	1	deleterious - low confidence	0	1	unknown	0	26001	likely benign	26	152	likely benign	151	73	tolerated	72	66	neutral	65	ENST00000271915.9
rs1334562631	39867334	1:154869941	1:154869941	C	A/C/G			-	SNP	dbSNP	Frequency~gnomAD		missense variant	H/Q	8	8	1	deleterious - low confidence	0	1	unknown	0	23001	likely benign	23	122	likely benign	121	58	tolerated	57	66	neutral	65	ENST00000271915.9
rs2101943224	87403837	1:154869942	1:154869942	G	T/G			-	SNP	dbSNP			missense variant	H/P	8	8	1	deleterious - low confidence	0	1	unknown	0	25001	likely benign	25	290	likely benign	289	56	tolerated	55	66	neutral	65	ENST00000271915.9
rs1384879010	43899783	1:154869946	1:154869946	G	A/G			-	SNP	dbSNP	Frequency~gnomAD		missense variant	F/L	7	7	151	tolerated - low confidence	0.15	1	unknown	0	24001	likely benign	24	160	likely benign	159	60	tolerated	59	66	neutral	65	ENST00000271915.9
rs1178786642	27364982	1:154869948	1:154869948	C	T/C			-	SNP	dbSNP	Frequency~TOPMed~gnomAD		missense variant	H/R	6	6	1	deleterious - low confidence	0	1	unknown	0	25001	likely benign	25	134	likely benign	133	73	tolerated	72	66	neutral	65	ENST00000271915.9
rs753975074	9431356	1:154869951	1:154869951	A	C/A			-	SNP	dbSNP	Frequency~ExAC~gnomAD		missense variant	G/V	5	5	11	deleterious - low confidence	0.01	1	unknown	0	25001	likely benign	25	197	likely benign	196	87	tolerated	86	66	neutral	65	ENST00000271915.9
rs1314820187	38284720	1:154869952	1:154869952	T	C/T			-	SNP	dbSNP	Frequency~gnomAD		missense variant	G/R	5	5	1	deleterious - low confidence	0	1	unknown	0	26001	likely benign	26	201	likely benign	0.2	87	tolerated	86	66	neutral	65	ENST00000271915.9
rs879156430	12006162	1:154869957	1:154869957	A	G/A			-	SNP	dbSNP			missense variant	T/I	3	3	31	deleterious - low confidence	0.03	1	unknown	0	26001	likely benign	26	331	likely benign	0.33	86	tolerated	85	66	neutral	65	ENST00000271915.9
rs1653119905	68155195	1:154869961	1:154869961-154869962	C	CC/C			-	indel	dbSNP	Frequency~TOPMed		frameshift variant~start lost	MD/MX	1	1-2		-			-			-			-			-			-		ENST00000271915.9
rs1699996357	83103735	1:154707980	1:154707980	T	C/T			-	SNP	dbSNP	Frequency		missense variant	C/Y	418	418	1	deleterious - low confidence	0	1	unknown	0	23001	likely benign	23	469	likely benign	468	773	damaging	772		-		ENST00000358505.2
rs1699996477	83103738	1:154707986	1:154707986	G	C/G			-	SNP	dbSNP	Frequency~TOPMed		missense variant	S/T	416	416	1	deleterious - low confidence	0	1	unknown	0	23001	likely benign	23	360	likely benign	359	788	damaging	787		-		ENST00000358505.2
rs574750243	8372259	1:154707992	1:154707992	T	C/T			-	SNP	dbSNP	Frequency~1000Genomes~ExAC~TOPMed~gnomAD		missense variant	S/N	414	414	1	deleterious - low confidence	0	1	unknown	0	24001	likely benign	24	397	likely benign	396	875	damaging	874		-		ENST00000358505.2
rs1699996606	83103740	1:154707996	1:154707996	A	T/A/C			-	SNP	dbSNP	Frequency~TOPMed		missense variant	T/S	413	413	11	deleterious - low confidence	0.01	1	unknown	0	23001	likely benign	23	418	likely benign	417	723	damaging	722		-		ENST00000358505.2
rs1699996606	83103740	1:154707996	1:154707996	C	T/A/C			-	SNP	dbSNP	Frequency~TOPMed		missense variant	T/A	413	413	11	deleterious - low confidence	0.01	1	unknown	0	23001	likely benign	23	477	likely benign	476	732	damaging	731		-		ENST00000358505.2
rs996024923	20721068	1:154707999	1:154707999	T	A/T			-	SNP	dbSNP	Frequency~TOPMed		missense variant	Y/N	412	412	311	tolerated - low confidence	0.31	1	unknown	0	22001	likely benign	22	369	likely benign	368	641	damaging	0.64		-		ENST00000358505.2
rs144072589	2289579	1:154708001	1:154708001	A	G/A/C			-	SNP	dbSNP	Frequency~ESP~ExAC~TOPMed~gnomAD		missense variant	P/L	411	411	1	deleterious - low confidence	0	1	unknown	0	26001	likely benign	26	464	likely benign	463	866	damaging	865		-		ENST00000358505.2
rs144072589	2289579	1:154708001	1:154708001	C	G/A/C			-	SNP	dbSNP	Frequency~ESP~ExAC~TOPMed~gnomAD		missense variant	P/R	411	411	1	deleterious - low confidence	0	1	unknown	0	26001	likely benign	26	507	likely disease causing	506	894	damaging	893		-		ENST00000358505.2
rs201808409	3880705	1:154708002	1:154708002	C	G/C			-	SNP	dbSNP	Frequency~1000Genomes		missense variant	P/A	411	411	1	deleterious - low confidence	0	1	unknown	0	23001	likely benign	23	383	likely benign	382	771	damaging	0.77		-		ENST00000358505.2
rs774384644	11029394	1:154708007	1:154708007	A	G/A			-	SNP	dbSNP	Frequency~ExAC~TOPMed~gnomAD		missense variant	P/L	409	409	1	deleterious - low confidence	0	1	unknown	0	24001	likely benign	24	418	likely benign	417	856	damaging	855		-		ENST00000358505.2
COSV99679195	1161149251	1:154708021	1:154708021	COSMIC_MUTATION	COSMIC_MUTATION			-	somatic SNV	COSMIC	Phenotype_or_Disease		coding sequence variant		404	404		-			-			-			-			-			-		ENST00000358505.2
rs920992562	14822157	1:154708025	1:154708025	T	A/T			-	SNP	dbSNP	Frequency~TOPMed~gnomAD		missense variant	V/D	403	403	1	deleterious - low confidence	0	497	possibly damaging	496	28001	likely benign	28	385	likely benign	384	698	damaging	697		-		ENST00000358505.2
rs764160677	10229924	1:154708026	1:154708026	A	C/A			-	SNP	dbSNP	Frequency~Phenotype_or_Disease~ExAC~TOPMed~gnomAD	uncertain significance	missense variant	V/F	403	403	51	deleterious - low confidence	0.05	414	benign	413	27001	likely benign	27	408	likely benign	407	517	damaging	516		-		ENST00000358505.2
COSV105057170	1161149273	1:154708026	1:154708026	COSMIC_MUTATION	COSMIC_MUTATION			-	somatic SNV	COSMIC	Phenotype_or_Disease		coding sequence variant		403	403		-			-			-			-			-			-		ENST00000358505.2
COSV55219302	1161149298	1:154708027	1:154708027	COSMIC_MUTATION	COSMIC_MUTATION			-	somatic SNV	COSMIC	Phenotype_or_Disease		coding sequence variant		402	402		-			-			-			-			-			-		ENST00000358505.2
COSV99679020	1161149309	1:154708028	1:154708028	COSMIC_MUTATION	COSMIC_MUTATION			-	somatic SNV	COSMIC	Phenotype_or_Disease		coding sequence variant		402	402		-			-			-			-			-			-		ENST00000358505.2
COSV55214046	1161149327	1:154708029	1:154708029	COSMIC_MUTATION	COSMIC_MUTATION			-	somatic SNV	COSMIC	Phenotype_or_Disease		coding sequence variant		402	402		-			-			-			-			-			-		ENST00000358505.2
rs76925601	1306701	1:154708031	1:154708031	G	A/G			-	SNP	dbSNP	Frequency~ESP~ExAC~TOPMed~gnomAD		missense variant	I/T	401	401	101	tolerated - low confidence	0.1	159	benign	158	23001	likely benign	23	357	likely benign	356	650	damaging	649		-		ENST00000358505.2
rs1435992851	47991827	1:154708041	1:154708041	T	C/T			-	SNP	dbSNP	Frequency~TOPMed		missense variant	D/N	398	398	211	tolerated - low confidence	0.21	39	benign	38	24001	likely benign	24	373	likely benign	372	732	damaging	731		-		ENST00000358505.2
rs200865416	3813230	1:154708047	1:154708047	C	T/C			-	SNP	dbSNP	Frequency~1000Genomes~ExAC~TOPMed~gnomAD		missense variant	I/V	396	396	91	tolerated - low confidence	0.09	1	benign	0	1	likely benign	0	328	likely benign	327	567	damaging	566		-		ENST00000358505.2
rs763748485	10197534	1:154708049	1:154708049	A	G/A			-	SNP	dbSNP	Frequency~ExAC~TOPMed~gnomAD		missense variant	P/L	395	395	31	deleterious - low confidence	0.03	913	probably damaging	912	21001	likely benign	21	260	likely benign	259	779	damaging	778		-		ENST00000358505.2
rs967553480	18484158	1:154708050	1:154708050	A	G/A/C			-	SNP	dbSNP	Frequency~TOPMed~gnomAD		missense variant	P/S	395	395	81	tolerated - low confidence	0.08	863	possibly damaging	862	21001	likely benign	21	324	likely benign	323	770	damaging	769		-		ENST00000358505.2
rs967553480	18484158	1:154708050	1:154708050	C	G/A/C			-	SNP	dbSNP	Frequency~TOPMed~gnomAD		missense variant	P/A	395	395	21	deleterious - low confidence	0.02	819	possibly damaging	818	20001	likely benign	20	298	likely benign	297	791	damaging	0.79		-		ENST00000358505.2
rs1268293186	34552871	1:154708052	1:154708052	A	G/A			-	SNP	dbSNP	Frequency~gnomAD		missense variant	T/I	394	394	1	deleterious - low confidence	0	39	benign	38	22001	likely benign	22	300	likely benign	299	783	damaging	782		-		ENST00000358505.2
rs1699998090	83103752	1:154708056	1:154708056	T	G/T			-	SNP	dbSNP	Frequency~TOPMed		missense variant	H/N	393	393	91	tolerated - low confidence	0.09	16	benign	15	20001	likely benign	20	333	likely benign	332	740	damaging	739		-		ENST00000358505.2
rs753486219	9392847	1:154708058	1:154708058	C	G/C			-	SNP	dbSNP	Frequency~ExAC~TOPMed~gnomAD		missense variant	T/S	392	392	231	tolerated - low confidence	0.23	2	benign	1	15001	likely benign	15	282	likely benign	281	558	damaging	557		-		ENST00000358505.2
rs1699998217	83103755	1:154708061	1:154708061	T	G/T			-	SNP	dbSNP	Frequency~gnomAD		missense variant	T/N	391	391	81	tolerated - low confidence	0.08	14	benign	13	25001	likely benign	25	280	likely benign	279	740	damaging	739		-		ENST00000358505.2
rs1571196654	55209427	1:154708062	1:154708062	G	T/G			-	SNP	dbSNP	Frequency		missense variant	T/P	391	391	161	tolerated - low confidence	0.16	39	benign	38	18001	likely benign	18	406	likely benign	405	719	damaging	718		-		ENST00000358505.2
rs1214606699	30241889	1:154708064	1:154708064	T	C/T			-	SNP	dbSNP	Frequency~gnomAD		missense variant	G/D	390	390	21	deleterious - low confidence	0.02	39	benign	38	24001	likely benign	24	343	likely benign	342	744	damaging	743		-		ENST00000358505.2
rs2101754196	87223557	1:154708065	1:154708065	A	C/A			-	SNP	dbSNP	Phenotype_or_Disease	uncertain significance	missense variant	G/C	390	390	11	deleterious - low confidence	0.01	214	benign	213	26001	likely benign	26	319	likely benign	318	794	damaging	793		-		ENST00000358505.2
rs1571196673	55209446	1:154708067	1:154708067	C	A/C			-	SNP	dbSNP	Frequency		missense variant	V/G	389	389	171	tolerated - low confidence	0.17	21	benign	0.02	21001	likely benign	21	314	likely benign	313	640	damaging	639		-		ENST00000358505.2
rs756801201	9652851	1:154708070	1:154708070	A	G/A			-	SNP	dbSNP	Frequency~ExAC~gnomAD		missense variant	A/V	388	388	41	deleterious - low confidence	0.04	11	benign	0.01	22001	likely benign	22	298	likely benign	297	650	damaging	649		-		ENST00000358505.2
rs978522766	19346298	1:154708071	1:154708071	A	C/A			-	SNP	dbSNP	Frequency~TOPMed~gnomAD		missense variant	A/S	388	388	81	tolerated - low confidence	0.08	11	benign	0.01	15001	likely benign	15	204	likely benign	203	574	damaging	573		-		ENST00000358505.2
rs1571196686	55209459	1:154708073	1:154708073	C	A/C			-	SNP	dbSNP	Frequency		missense variant	V/G	387	387	91	tolerated - low confidence	0.09	1	benign	0	22001	likely benign	22	290	likely benign	289	752	damaging	751		-		ENST00000358505.2
rs1381597874	43637699	1:154708082	1:154708082	A	C/A/T			-	SNP	dbSNP	Frequency~TOPMed~gnomAD		missense variant	G/V	384	384	81	tolerated - low confidence	0.08	1	benign	0	19001	likely benign	19	462	likely benign	461	781	damaging	0.78		-		ENST00000358505.2
rs1381597874	43637699	1:154708082	1:154708082	T	C/A/T			-	SNP	dbSNP	Frequency~TOPMed~gnomAD		missense variant	G/D	384	384	461	tolerated - low confidence	0.46	1	benign	0	20001	likely benign	20	423	likely benign	422	746	damaging	745		-		ENST00000358505.2
rs374192381	4372358	1:154708083	1:154708083	G	C/G			-	SNP	dbSNP	Frequency~ESP~ExAC~TOPMed~gnomAD		missense variant	G/R	384	384	11	deleterious - low confidence	0.01	84	benign	83	24001	likely benign	24	436	likely benign	435	814	damaging	813		-		ENST00000358505.2
rs377688678	4613140	1:154708085	1:154708085	T	C/T			-	SNP	dbSNP	Frequency~ESP~ExAC~TOPMed~gnomAD		missense variant	R/Q	383	383	21	deleterious - low confidence	0.02	32	benign	31	26001	likely benign	26	378	likely benign	377	729	damaging	728		-		ENST00000358505.2
rs1193116792	28513921	1:154708086	1:154708086	A	G/A			-	SNP	dbSNP	Frequency~gnomAD		missense variant	R/W	383	383	21	deleterious - low confidence	0.02	477	possibly damaging	476	26001	likely benign	26	583	likely disease causing	582	810	damaging	809		-		ENST00000358505.2
rs1557934781	53357271	1:154708086	1:154708086-154708088	GG	GGG/GG			-	indel	dbSNP	Frequency		frameshift variant	AR/AX	382	382-383		-			-			-			-			-			-		ENST00000358505.2
rs756664099	9642144	1:154708089	1:154708089	T	C/T			-	SNP	dbSNP			missense variant	A/T	382	382	191	tolerated - low confidence	0.19	4	benign	3	21001	likely benign	21	378	likely benign	377	656	damaging	655		-		ENST00000358505.2
rs1240792645	32346128	1:154708090	1:154708090	A	C/A			-	SNP	dbSNP	Frequency~gnomAD		missense variant	E/D	381	381	21	deleterious - low confidence	0.02	647	possibly damaging	646	22001	likely benign	22	348	likely benign	347	791	damaging	0.79		-		ENST00000358505.2
rs2101754269	87223631	1:154708092	1:154708092	T	C/T			-	SNP	dbSNP	Phenotype_or_Disease Zimmermann-laband syndrome 3 (ClinVar)	uncertain significance	missense variant	E/K	381	381	1	deleterious - low confidence	0	647	possibly damaging	646	25001	likely benign	25	476	likely benign	475	819	damaging	818		-		ENST00000358505.2
rs1699999251	83103771	1:154708093	1:154708093	C	G/C			-	SNP	dbSNP	Frequency~TOPMed		missense variant	I/M	380	380	441	tolerated - low confidence	0.44	53	benign	52	1	likely benign	0	294	likely benign	293	591	damaging	0.59		-		ENST00000358505.2
rs1476448239	51229374	1:154708094	1:154708094	G	A/G			-	SNP	dbSNP	Frequency~gnomAD		missense variant	I/T	380	380	91	tolerated - low confidence	0.09	11	benign	0.01	14001	likely benign	14	283	likely benign	282	640	damaging	639		-		ENST00000358505.2
rs1445634628	48764089	1:154708098	1:154708098	C	T/C			-	SNP	dbSNP	Frequency~TOPMed		missense variant	I/V	379	379	511	tolerated - low confidence	0.51	1	benign	0	1	likely benign	0	243	likely benign	242	415	tolerated	414		-		ENST00000358505.2
rs149440400	2634272	1:154708110	1:154708110-154708125	GCTGCTGCTGCTG	GCTGCTGCTGCTGCTG/GCTGCTGCTGCTG/GCTGCTGCTGCTGCTGCTG			-	indel	dbSNP	Frequency~1000Genomes~ExAC~TOPMed~gnomAD		inframe deletion	QQQQQL/QQQQL	370	370-375		-			-			-			-			-			-		ENST00000358505.2
rs149440400	2634272	1:154708110	1:154708110-154708125	GCTGCTGCTGCTGCTGCTG	GCTGCTGCTGCTGCTG/GCTGCTGCTGCTG/GCTGCTGCTGCTGCTGCTG			-	indel	dbSNP	Frequency~1000Genomes~ExAC~TOPMed~gnomAD		inframe insertion	QQQQQL/QQQQQQL	370	370-375		-			-			-			-			-			-		ENST00000358505.2
rs1489335578	52260732	1:154708121	1:154708121	C	T/C			-	SNP	dbSNP	Frequency~TOPMed~gnomAD		missense variant	Q/R	371	371	1	deleterious - low confidence	0	414	benign	413	24001	likely benign	24	676	likely disease causing	675	917	damaging	916		-		ENST00000358505.2
rs1699999954	83103780	1:154708122	1:154708122-154708129	GCTGGCGCTGGCGC	GCTGGCGC/GCTGGCGCTGGCGC			-	indel	dbSNP	Frequency~TOPMed~gnomAD		protein altering variant	LRQQ/LRQRQQ	368	368-371		-			-			-			-			-			-		ENST00000358505.2
rs1278239029	35349470	1:154708125	1:154708125-154708128	GGCGGCG	GGCG/GGCGGCG			-	indel	dbSNP	Frequency~TOPMed~gnomAD		inframe insertion	RQ/RRQ	369	369-370		-			-			-			-			-			-		ENST00000358505.2
rs1167358894	26444633	1:154708127	1:154708127	A	C/A/T			-	SNP	dbSNP	Frequency~TOPMed~gnomAD		missense variant	R/L	369	369	1	deleterious - low confidence	0	13	benign	12	24001	likely benign	24	319	likely benign	318	820	damaging	819		-		ENST00000358505.2
rs1167358894	26444633	1:154708127	1:154708127	T	C/A/T			-	SNP	dbSNP	Frequency~TOPMed~gnomAD		missense variant	R/H	369	369	1	deleterious - low confidence	0	82	benign	81	22001	likely benign	22	412	likely benign	411	910	damaging	909		-		ENST00000358505.2
rs1209698715	29847416	1:154708128	1:154708128	A	G/A			-	SNP	dbSNP	Frequency~gnomAD		missense variant	R/C	369	369	11	deleterious - low confidence	0.01	153	benign	152	31001	likely deleterious	31	486	likely benign	485	913	damaging	912		-		ENST00000358505.2
rs1218890443	30585957	1:154708133	1:154708133	T	G/T			-	SNP	dbSNP	Frequency~TOPMed~gnomAD		missense variant	T/N	367	367	1	deleterious - low confidence	0	796	possibly damaging	795	23001	likely benign	23	375	likely benign	374	883	damaging	882		-		ENST00000358505.2
rs1571196847	55209620	1:154708134	1:154708134	G	T/G			-	SNP	dbSNP	Frequency		missense variant	T/P	367	367	1	deleterious - low confidence	0	866	possibly damaging	865	22001	likely benign	22	617	likely disease causing	616	865	damaging	864		-		ENST00000358505.2
rs1571196862	55209635	1:154708136	1:154708136	G	T/G			-	SNP	dbSNP	Frequency		missense variant	D/A	366	366	461	tolerated - low confidence	0.46	1	benign	0	24001	likely benign	24	319	likely benign	318	690	damaging	689		-		ENST00000358505.2
rs371429880	4182075	1:154708139	1:154708139	A	G/A			-	SNP	dbSNP	Frequency~ESP~TOPMed~gnomAD		missense variant	A/V	365	365	61	tolerated - low confidence	0.06	39	benign	38	23001	likely benign	23	402	likely benign	401	767	damaging	766		-		ENST00000358505.2
rs1431362926	47620717	1:154708151	1:154708151	A	G/A/T			-	SNP	dbSNP	Frequency~gnomAD		missense variant	P/L	361	361	1	deleterious - low confidence	0	913	probably damaging	912	29001	likely benign	29	885	likely disease causing	884	962	damaging	961		-		ENST00000358505.2
rs1431362926	47620717	1:154708151	1:154708151	T	G/A/T			-	SNP	dbSNP	Frequency~gnomAD		missense variant	P/Q	361	361	1	deleterious - low confidence	0	941	probably damaging	0.94	28001	likely benign	28	869	likely disease causing	868	962	damaging	961		-		ENST00000358505.2
rs1283136274	35742737	1:154708152	1:154708152	T	G/T			-	SNP	dbSNP	Frequency~gnomAD		missense variant	P/T	361	361	1	deleterious - low confidence	0	913	probably damaging	912	26001	likely benign	26	908	likely disease causing	907	962	damaging	961		-		ENST00000358505.2
rs1700001770	83103804	1:154708155	1:154708155	C	G/C			-	SNP	dbSNP	Frequency		missense variant	L/V	360	360	1	deleterious - low confidence	0	647	possibly damaging	646	24001	likely benign	24	770	likely disease causing	769	954	damaging	953		-		ENST00000358505.2
rs773185644	10935733	1:154708158	1:154708158	G	A/G/T			-	SNP	dbSNP	Frequency~ExAC~gnomAD		missense variant	S/P	359	359	1	deleterious - low confidence	0	53	benign	52	24001	likely benign	24	620	likely disease causing	619	875	damaging	874		-		ENST00000358505.2
rs773185644	10935733	1:154708158	1:154708158	T	A/G/T			-	SNP	dbSNP	Frequency~ExAC~gnomAD		missense variant	S/T	359	359	161	tolerated - low confidence	0.16	1	benign	0	18001	likely benign	18	342	likely benign	341	681	damaging	0.68		-		ENST00000358505.2
rs201738401	3875741	1:154708160	1:154708160	G	T/G			-	SNP	dbSNP	Frequency~1000Genomes~ExAC~TOPMed~gnomAD		missense variant	N/T	358	358	31	deleterious - low confidence	0.03	38	benign	37	21001	likely benign	21	328	likely benign	327	739	damaging	738		-		ENST00000358505.2
rs543914524	5951184	1:154708170	1:154708170	A	C/A/T			-	SNP	dbSNP	Frequency~1000Genomes~ExAC~TOPMed~gnomAD		missense variant	A/S	355	355	171	tolerated - low confidence	0.17	748	possibly damaging	747	17001	likely benign	17	339	likely benign	338	692	damaging	691		-		ENST00000358505.2
rs543914524	5951184	1:154708170	1:154708170	T	C/A/T			-	SNP	dbSNP	Frequency~1000Genomes~ExAC~TOPMed~gnomAD		missense variant	A/T	355	355	131	tolerated - low confidence	0.13	819	possibly damaging	818	19001	likely benign	19	339	likely benign	338	760	damaging	759		-		ENST00000358505.2
rs1571196932	55209705	1:154708173	1:154708173	G	T/G			-	SNP	dbSNP	Frequency		missense variant	T/P	354	354	11	deleterious - low confidence	0.01	866	possibly damaging	865	17001	likely benign	17	563	likely disease causing	562	746	damaging	745		-		ENST00000358505.2
rs61811431	1023660	1:154708175	1:154708175	T	A/T			-	SNP	dbSNP			missense variant	L/H	353	353	1	deleterious - low confidence	0	929	probably damaging	928	28001	likely benign	28	828	likely disease causing	827	962	damaging	961		-		ENST00000358505.2
rs1204872676	29459057	1:154708179	1:154708179	C	G/C			-	SNP	dbSNP	Frequency~gnomAD		missense variant	H/D	352	352	21	deleterious - low confidence	0.02	2	benign	1	22001	likely benign	22	396	likely benign	395	668	damaging	667		-		ENST00000358505.2
rs1449279449	49055182	1:154708187	1:154708187	C	T/C			-	SNP	dbSNP	Frequency~gnomAD		missense variant	K/R	349	349	221	tolerated - low confidence	0.22	1	benign	0	24001	likely benign	24	356	likely benign	355	834	damaging	833		-		ENST00000358505.2
rs763846307	10205191	1:154708190	1:154708190	A	G/A			-	SNP	dbSNP	Frequency~ExAC~TOPMed~gnomAD		missense variant	S/L	348	348	1	deleterious - low confidence	0	10	benign	9	25001	likely benign	25	357	likely benign	356	740	damaging	739		-		ENST00000358505.2
rs1700002531	83103819	1:154708191	1:154708191	G	A/G			-	SNP	dbSNP	Frequency		missense variant	S/P	348	348	1	deleterious - low confidence	0	38	benign	37	21001	likely benign	21	560	likely disease causing	559	718	damaging	717		-		ENST00000358505.2
rs1474235878	51053019	1:154708205	1:154708205	G	A/G			-	SNP	dbSNP	Frequency~gnomAD		missense variant	I/T	343	343	21	deleterious - low confidence	0.02	19	benign	18	24001	likely benign	24	836	likely disease causing	835	955	damaging	954		-		ENST00000358505.2
rs776316771	11181079	1:154708209	1:154708209	C	G/C			-	SNP	dbSNP	Frequency~ExAC~gnomAD		missense variant	Q/E	342	342	1	deleterious - low confidence	0	597	possibly damaging	596	24001	likely benign	24	514	likely disease causing	513	880	damaging	879		-		ENST00000358505.2
rs1469459005	50670166	1:154708217	1:154708217	C	A/C			-	SNP	dbSNP	Frequency~gnomAD		missense variant	L/R	339	339	1	deleterious - low confidence	0	981	probably damaging	0.98	29001	likely benign	29	801	likely disease causing	0.8	952	damaging	951		-		ENST00000358505.2
rs1700002987	83103828	1:154708220	1:154708220	G	T/G			-	SNP	dbSNP	Frequency		missense variant	D/A	338	338	1	deleterious - low confidence	0	971	probably damaging	0.97	25001	likely benign	25	574	likely disease causing	573	767	damaging	766		-		ENST00000358505.2
rs1700003058	83103830	1:154708222	1:154708222	G	T/G			-	SNP	dbSNP	Frequency		missense variant	E/D	337	337	1	deleterious - low confidence	0	904	possibly damaging	903	21001	likely benign	21	569	likely disease causing	568	925	damaging	924		-		ENST00000358505.2
rs761396508	10013178	1:154708223	1:154708223	A	T/A			-	SNP	dbSNP	Frequency~ExAC~TOPMed~gnomAD		missense variant	E/V	337	337	1	deleterious - low confidence	0	953	probably damaging	952	32001	likely deleterious	32	847	likely disease causing	846	954	damaging	953		-		ENST00000358505.2
rs1423319449	46977901	1:154708229	1:154708229	T	C/T			-	SNP	dbSNP	Frequency~TOPMed~gnomAD		missense variant	R/Q	335	335	1	deleterious - low confidence	0	884	possibly damaging	883	25001	likely benign	25	599	likely disease causing	598	944	damaging	943		-		ENST00000358505.2
rs764907068	10288152	1:154708230	1:154708230	C	G/C/T			-	SNP	dbSNP	Frequency~ExAC~gnomAD		missense variant	R/G	335	335	1	deleterious - low confidence	0	884	possibly damaging	883	26001	likely benign	26	763	likely disease causing	762	950	damaging	949		-		ENST00000358505.2
rs764907068	10288152	1:154708230	1:154708230	T	G/C/T			-	SNP	dbSNP	Frequency~ExAC~gnomAD		synonymous variant	R	335	335		-			-			-			-			-			-		ENST00000358505.2
rs927916560	15367392	1:154708235	1:154708235	C	T/C			-	SNP	dbSNP	Frequency~gnomAD		missense variant	N/S	333	333	21	deleterious - low confidence	0.02	904	possibly damaging	903	23001	likely benign	23	364	likely benign	363	735	damaging	734		-		ENST00000358505.2
rs950244144	17122962	1:154708258	1:154708258	G	C/G			-	SNP	dbSNP	Frequency~TOPMed~gnomAD		missense variant	M/I	325	325	1	deleterious - low confidence	0	391	benign	0.39	24001	likely benign	24	723	likely disease causing	722	945	damaging	944		-		ENST00000358505.2
rs757871783	9736785	1:154708259	1:154708259	G	A/G			-	SNP	dbSNP	Frequency~ExAC		missense variant	M/T	325	325	1	deleterious - low confidence	0	610	possibly damaging	609	24001	likely benign	24	845	likely disease causing	844	936	damaging	935		-		ENST00000358505.2
rs2101754565	87223926	1:154708268	1:154708268	C	T/C			-	SNP	dbSNP	Frequency		missense variant	Q/R	322	322	11	deleterious - low confidence	0.01	935	probably damaging	934	27001	likely benign	27	959	likely disease causing	958	968	damaging	967		-		ENST00000358505.2
rs2101754572	87223933	1:154708269	1:154708269	T	G/T			-	SNP	dbSNP			missense variant	Q/K	322	322	1	deleterious - low confidence	0	898	possibly damaging	897	27001	likely benign	27	940	likely disease causing	939	972	damaging	971		-		ENST00000358505.2
COSV99679640	1161150239	1:154708270	1:154708270	COSMIC_MUTATION	COSMIC_MUTATION			-	somatic SNV	COSMIC	Phenotype_or_Disease		splice region variant~coding sequence variant		321	321		-			-			-			-			-			-		ENST00000358505.2
rs1700120313	83106130	1:154713456	1:154713456	G	C/G			-	SNP	dbSNP	Frequency~TOPMed		splice region variant~intron variant					-			-			-			-			-			-		ENST00000358505.2
rs775447249	11112715	1:154713460	1:154713460	G	T/G			-	SNP	dbSNP	Frequency~ExAC~gnomAD		splice donor region variant~intron variant					-			-			-			-			-			-		ENST00000358505.2
rs1700120411	83106132	1:154713461	1:154713461	T	C/T			-	SNP	dbSNP	Frequency~TOPMed		splice donor region variant~intron variant					-			-			-			-			-			-		ENST00000358505.2
COSV99677600	1161150813	1:154713461	1:154713461	COSMIC_MUTATION	COSMIC_MUTATION			-	somatic SNV	COSMIC	Phenotype_or_Disease		splice donor region variant~intron variant					-			-			-			-			-			-		ENST00000358505.2
COSV55226097	1161150832	1:154713464	1:154713464	COSMIC_MUTATION	COSMIC_MUTATION			-	somatic SNV	COSMIC	Phenotype_or_Disease		splice region variant~coding sequence variant		320	320		-			-			-			-			-			-		ENST00000358505.2
COSV55212915	1161150847	1:154713466	1:154713466	COSMIC_MUTATION	COSMIC_MUTATION			-	somatic SNV	COSMIC	Phenotype_or_Disease		splice region variant~coding sequence variant		320	320		-			-			-			-			-			-		ENST00000358505.2
rs1414628428	46280808	1:154713469	1:154713469	C	A/C			-	SNP	dbSNP	Frequency~gnomAD		missense variant	S/A	319	319	611	tolerated - low confidence	0.61	891	possibly damaging	0.89	18001	likely benign	18	304	likely benign	303	466	tolerated	465		-		ENST00000358505.2
rs1557937420	53359829	1:154713478	1:154713478	T	C/T			-	SNP	dbSNP			missense variant	V/M	316	316	1	deleterious - low confidence	0	993	probably damaging	992	26001	likely benign	26	832	likely disease causing	831	966	damaging	965		-		ENST00000358505.2
rs768533962	10572106	1:154713493	1:154713493	C	G/C			-	SNP	dbSNP	Frequency~ExAC~TOPMed		missense variant	Q/E	311	311	1	deleterious - low confidence	0	855	possibly damaging	854	23001	likely benign	23	815	likely disease causing	814	958	damaging	957		-		ENST00000358505.2
rs776442774	11190901	1:154713498	1:154713498	T	C/T			-	SNP	dbSNP	Frequency~ExAC~gnomAD		missense variant	S/N	309	309	651	tolerated - low confidence	0.65	953	probably damaging	952	12001	likely benign	12	410	likely benign	409	698	damaging	697		-		ENST00000358505.2
rs2101761838	87231177	1:154713499	1:154713499	C	T/C			-	SNP	dbSNP	Frequency		missense variant	S/G	309	309	1	deleterious - low confidence	0	953	probably damaging	952	23001	likely benign	23	574	likely disease causing	573	826	damaging	825		-		ENST00000358505.2
rs1700121174	83106146	1:154713514	1:154713514	T	C/T			-	SNP	dbSNP	Frequency~TOPMed		missense variant	E/K	304	304	1	deleterious - low confidence	0	975	probably damaging	974	23001	likely benign	23	862	likely disease causing	861	935	damaging	934		-		ENST00000358505.2
rs1389378310	44261007	1:154713517	1:154713517	G	T/G			-	SNP	dbSNP	Frequency~gnomAD		missense variant	M/L	303	303	1	deleterious - low confidence	0	602	possibly damaging	601	23001	likely benign	23	745	likely disease causing	744	906	damaging	905		-		ENST00000358505.2
rs201207460	3837607	1:154713519	1:154713519	C	T/C			-	SNP	dbSNP	Frequency~ExAC~TOPMed~gnomAD		missense variant	K/R	302	302	11	deleterious - low confidence	0.01	975	probably damaging	974	25001	likely benign	25	828	likely disease causing	827	939	damaging	938		-		ENST00000358505.2
rs371805423	4208022	1:154713523	1:154713523	T	C/T			-	SNP	dbSNP	Frequency~ESP~ExAC~TOPMed~gnomAD		missense variant	V/I	301	301	1	deleterious - low confidence	0	939	probably damaging	938	22001	likely benign	22	725	likely disease causing	724	959	damaging	958		-		ENST00000358505.2
rs150313898	2690113	1:154713524	1:154713524	A	G/A/T			-	SNP	dbSNP	Frequency~1000Genomes~ExAC~TOPMed~gnomAD		synonymous variant	S	300	300		-			-			-			-			-			-		ENST00000358505.2
rs150313898	2690113	1:154713524	1:154713524	T	G/A/T			-	SNP	dbSNP	Frequency~1000Genomes~ExAC~TOPMed~gnomAD		missense variant	S/R	300	300	11	deleterious - low confidence	0.01	987	probably damaging	986	23001	likely benign	23	328	likely benign	327	538	damaging	537		-		ENST00000358505.2
COSV99676999	1161151135	1:154713534	1:154713534	COSMIC_MUTATION	COSMIC_MUTATION			-	somatic SNV	COSMIC	Phenotype_or_Disease		splice acceptor variant					-			-			-			-			-			-		ENST00000358505.2
rs375178457	4440031	1:154713536	1:154713536	A	G/A			-	SNP	dbSNP	Frequency~ESP~ExAC~TOPMed~gnomAD		splice region variant~splice polypyrimidine tract variant~intron variant					-			-			-			-			-			-		ENST00000358505.2
rs1700121725	83106156	1:154713540	1:154713540	C	G/C			-	SNP	dbSNP	Frequency~TOPMed		splice region variant~splice polypyrimidine tract variant~intron variant					-			-			-			-			-			-		ENST00000358505.2
rs546611839	6163203	1:154713541	1:154713541	A	G/A/T			-	SNP	dbSNP	Frequency~1000Genomes~ExAC~TOPMed~gnomAD		splice region variant~splice polypyrimidine tract variant~intron variant					-			-			-			-			-			-		ENST00000358505.2
rs546611839	6163203	1:154713541	1:154713541	T	G/A/T			-	SNP	dbSNP	Frequency~1000Genomes~ExAC~TOPMed~gnomAD		splice region variant~splice polypyrimidine tract variant~intron variant					-			-			-			-			-			-		ENST00000358505.2
COSV99678220	1161151528	1:154714876	1:154714876	COSMIC_MUTATION	COSMIC_MUTATION			-	somatic SNV	COSMIC	Phenotype_or_Disease		splice region variant~coding sequence variant		297	297		-			-			-			-			-			-		ENST00000358505.2
rs774027041	11001386	1:154714916	1:154714916	G	C/G			-	SNP	dbSNP	Frequency~ExAC~gnomAD		missense variant	V/L	284	284	1	deleterious - low confidence	0	748	possibly damaging	747	22001	likely benign	22	802	likely disease causing	801	954	damaging	953		-		ENST00000358505.2
rs1213266406	30133783	1:154714922	1:154714922	T	C/T			-	SNP	dbSNP	Frequency~Phenotype_or_Disease~gnomAD	uncertain significance	missense variant	A/T	282	282	1	deleterious - low confidence	0	15	benign	14	23001	likely benign	23	457	likely benign	456	857	damaging	856		-		ENST00000358505.2
rs759048436	9828977	1:154714923	1:154714923	G	A/G/T			-	SNP	dbSNP	Frequency~ExAC~gnomAD		synonymous variant	H	281	281		-			-			-			-			-			-		ENST00000358505.2
rs759048436	9828977	1:154714923	1:154714923	T	A/G/T			-	SNP	dbSNP	Frequency~ExAC~gnomAD		missense variant	H/Q	281	281	1	deleterious - low confidence	0	83	benign	82	15001	likely benign	15	549	likely disease causing	548	852	damaging	851		-		ENST00000358505.2
rs1435063037	47917748	1:154714924	1:154714924	C	T/C			-	SNP	dbSNP	Frequency		missense variant	H/R	281	281	1	deleterious - low confidence	0	83	benign	82	24001	likely benign	24	723	likely disease causing	722	907	damaging	906		-		ENST00000358505.2
rs768149702	10542086	1:154714926	1:154714926	A	G/A/C			-	SNP	dbSNP	Frequency~ExAC~gnomAD		synonymous variant	D	280	280		-			-			-			-			-			-		ENST00000358505.2
rs768149702	10542086	1:154714926	1:154714926	C	G/A/C			-	SNP	dbSNP	Frequency~ExAC~gnomAD		missense variant	D/E	280	280	1	deleterious - low confidence	0	4	benign	3	22001	likely benign	22	792	likely disease causing	791	942	damaging	941		-		ENST00000358505.2
rs952407124	17293302	1:154714930	1:154714930	G	A/G			-	SNP	dbSNP	Frequency~gnomAD		missense variant	I/T	279	279	11	deleterious - low confidence	0.01	90	benign	89	22001	likely benign	22	419	likely benign	418	772	damaging	771		-		ENST00000358505.2
rs1331357011	39609544	1:154714931	1:154714931	A	T/A			-	SNP	dbSNP	Frequency~TOPMed~gnomAD		missense variant	I/F	279	279	1	deleterious - low confidence	0	67	benign	66	23001	likely benign	23	644	likely disease causing	643	879	damaging	878		-		ENST00000358505.2
rs1700201126	83107973	1:154714933	1:154714933	C	T/C			-	SNP	dbSNP	Frequency		missense variant	K/R	278	278	1	deleterious - low confidence	0	159	benign	158	25001	likely benign	25	608	likely disease causing	607	909	damaging	908		-		ENST00000358505.2
rs1260911238	33961030	1:154714936	1:154714936	C	T/C			-	SNP	dbSNP	Frequency~gnomAD		missense variant	K/R	277	277	11	deleterious - low confidence	0.01	159	benign	158	22001	likely benign	22	406	likely benign	405	785	damaging	784		-		ENST00000358505.2
rs2101766855	87236099	1:154714951	1:154714951	G	T/G			-	SNP	dbSNP	Frequency~1000Genomes		missense variant	H/P	272	272	1	deleterious - low confidence	0	981	probably damaging	0.98	27001	likely benign	27	672	likely disease causing	671	116	tolerated	115		-		ENST00000358505.2
rs1194766988	28646399	1:154714958	1:154714958	G	A/G			-	SNP	dbSNP	Frequency~gnomAD		missense variant	Y/H	270	270	1	deleterious - low confidence	0	993	probably damaging	992	25001	likely benign	25	630	likely disease causing	629	113	tolerated	112		-		ENST00000358505.2
rs1571205099	55217878	1:154714975	1:154714975	A	C/A/T			-	SNP	dbSNP	Frequency~TOPMed		missense variant	R/L	264	264	21	deleterious - low confidence	0.02	969	probably damaging	968	26001	likely benign	26	609	likely disease causing	608	156	tolerated	155		-		ENST00000358505.2
rs1571205099	55217878	1:154714975	1:154714975	T	C/A/T			-	SNP	dbSNP	Frequency~TOPMed		missense variant	R/Q	264	264	1	deleterious - low confidence	0	969	probably damaging	968	24001	likely benign	24	506	likely disease causing	505	117	tolerated	116		-		ENST00000358505.2
rs779042876	11394207	1:154715003	1:154715003	C	T/C			-	SNP	dbSNP	Frequency~ExAC~gnomAD		missense variant~splice region variant	I/V	255	255	581	tolerated - low confidence	0.58	186	benign	185	17001	likely benign	17	112	likely benign	111	10	tolerated	9		-		ENST00000358505.2
rs75076518	1211055	1:154715006	1:154715006	G	A/G			-	SNP	dbSNP	Frequency~1000Genomes~ESP~ExAC~TOPMed~gnomAD		splice region variant~splice polypyrimidine tract variant~intron variant					-			-			-			-			-			-		ENST00000358505.2
rs774088322	11006154	1:154725908	1:154725908	T	C/T			-	SNP	dbSNP	Frequency~ExAC~gnomAD		splice region variant~intron variant					-			-			-			-			-			-		ENST00000358505.2
rs935918876	15997003	1:154725917	1:154725917	T	C/T			-	SNP	dbSNP	Frequency~TOPMed~gnomAD		missense variant~splice region variant	R/Q	254	254	1	deleterious - low confidence	0	56	benign	55	27001	likely benign	27	188	likely benign	187	98	tolerated	97		-		ENST00000358505.2
COSV55226199	1161152727	1:154725917	1:154725917	COSMIC_MUTATION	COSMIC_MUTATION			-	somatic SNV	COSMIC	Phenotype_or_Disease		splice region variant~coding sequence variant		254	254		-			-			-			-			-			-		ENST00000358505.2
COSV99677739	1161152747	1:154725917	1:154725917	COSMIC_MUTATION	COSMIC_MUTATION			-	somatic SNV	COSMIC	Phenotype_or_Disease		splice region variant~coding sequence variant		254	254		-			-			-			-			-			-		ENST00000358505.2
rs372547701	4259472	1:154725918	1:154725918	A	G/A/T			-	SNP	dbSNP	Frequency~ExAC~TOPMed~gnomAD		missense variant~splice region variant	R/W	254	254	1	deleterious - low confidence	0	703	possibly damaging	702	34001	likely deleterious	34	361	likely benign	0.36	146	tolerated	145		-		ENST00000358505.2
rs372547701	4259472	1:154725918	1:154725918	T	G/A/T			-	SNP	dbSNP	Frequency~ExAC~TOPMed~gnomAD		splice region variant~synonymous variant	R	254	254		-			-			-			-			-			-		ENST00000358505.2
COSV55219883	1161152768	1:154725918	1:154725918	COSMIC_MUTATION	COSMIC_MUTATION			-	somatic SNV	COSMIC	Phenotype_or_Disease		splice region variant~coding sequence variant		254	254		-			-			-			-			-			-		ENST00000358505.2
rs1571214867	55227828	1:154725933	1:154725933	G	T/G			-	SNP	dbSNP	Frequency		missense variant	T/P	249	249	1	deleterious - low confidence	0	622	possibly damaging	621	29001	likely benign	29	567	likely disease causing	566	138	tolerated	137		-		ENST00000358505.2
rs1363553372	42193245	1:154725934	1:154725934	C	G/C			-	SNP	dbSNP	Frequency~gnomAD		missense variant	D/E	248	248	1	deleterious - low confidence	0	366	benign	365	25001	likely benign	25	375	likely benign	374	168	tolerated	167		-		ENST00000358505.2
rs1700452427	83113855	1:154725939	1:154725939	A	T/A			-	SNP	dbSNP	Frequency~TOPMed		missense variant	M/L	247	247	1	deleterious - low confidence	0	6	benign	5	23001	likely benign	23	319	likely benign	318	52	tolerated	51		-		ENST00000358505.2
rs775910318	11148942	1:154725942	1:154725942	A	T/A/C			-	SNP	dbSNP	Frequency~ExAC~TOPMed~gnomAD		missense variant	M/L	246	246	1	deleterious - low confidence	0	8	benign	7	24001	likely benign	24	348	likely benign	347	82	tolerated	81		-		ENST00000358505.2
rs775910318	11148942	1:154725942	1:154725942	C	T/A/C			-	SNP	dbSNP	Frequency~ExAC~TOPMed~gnomAD		missense variant	M/V	246	246	1	deleterious - low confidence	0	13	benign	12	23001	likely benign	23	509	likely disease causing	508	105	tolerated	104		-		ENST00000358505.2
rs1363915899	42222144	1:154725957	1:154725957	A	G/A			-	SNP	dbSNP	Frequency~TOPMed		missense variant	H/Y	241	241	1	deleterious - low confidence	0	165	benign	164	27001	likely benign	27	427	likely benign	426	126	tolerated	125		-		ENST00000358505.2
rs764469884	10254073	1:154725959	1:154725959	A	T/A			-	SNP	dbSNP	Frequency~ExAC~gnomAD		missense variant	K/M	240	240	1	deleterious - low confidence	0	658	possibly damaging	657	30001	likely deleterious	30	469	likely benign	468	143	tolerated	142		-		ENST00000358505.2
rs1700452843	83113861	1:154725960	1:154725960	A	T/A			-	SNP	dbSNP	Frequency~TOPMed		stop gained	K/*	240	240		-			-			-			-			-			-		ENST00000358505.2
rs1557944131	53366290	1:154725965	1:154725965	A	G/A			-	SNP	dbSNP	Phenotype_or_Disease	uncertain significance	missense variant	A/V	238	238	1	deleterious - low confidence	0	16	benign	15	24001	likely benign	24	453	likely benign	452	153	tolerated	152		-		ENST00000358505.2
rs765504126	10335150	1:154725968	1:154725968	G	T/G			-	SNP	dbSNP	Frequency~ExAC~gnomAD		missense variant	K/T	237	237	1	deleterious - low confidence	0	168	benign	167	26001	likely benign	26	293	likely benign	292	82	tolerated	81		-		ENST00000358505.2
rs1385797740	43973129	1:154725971	1:154725971	A	G/A			-	SNP	dbSNP	Frequency~gnomAD		missense variant	T/I	236	236	1	deleterious - low confidence	0	71	benign	0.07	27001	likely benign	27	379	likely benign	378	148	tolerated	147		-		ENST00000358505.2
rs1164856301	26243247	1:154725974	1:154725974	T	A/T			-	SNP	dbSNP	Frequency~TOPMed~gnomAD		missense variant	L/H	235	235	1	deleterious - low confidence	0	753	possibly damaging	752	29001	likely benign	29	568	likely disease causing	567	139	tolerated	138		-		ENST00000358505.2
rs1306111529	37586824	1:154725986	1:154725986	T	C/T			-	SNP	dbSNP	Frequency~TOPMed~gnomAD		missense variant	R/Q	231	231	1	deleterious - low confidence	0	19	benign	18	24001	likely benign	24	293	likely benign	292	98	tolerated	97		-		ENST00000358505.2
rs1468182036	50568118	1:154725987	1:154725987	A	G/A			-	SNP	dbSNP	Frequency~TOPMed~gnomAD		stop gained	R/*	231	231		-			-			-			-			-			-		ENST00000358505.2
rs758516858	9787285	1:154725989	1:154725989	A	G/A			-	SNP	dbSNP	Frequency~ExAC~gnomAD		missense variant	A/V	230	230	1	deleterious - low confidence	0	217	benign	216	29001	likely benign	29	472	likely benign	471	107	tolerated	106		-		ENST00000358505.2
rs1571214968	55227931	1:154725992	1:154725992	C	A/C			-	SNP	dbSNP	Frequency		missense variant	V/G	229	229	1	deleterious - low confidence	0	518	possibly damaging	517	32001	likely deleterious	32	664	likely disease causing	663	150	tolerated	149		-		ENST00000358505.2
rs112703022	1587265	1:154725995	1:154725995	G	A/G			-	SNP	dbSNP			missense variant	V/A	228	228	1	deleterious - low confidence	0	11	benign	0.01	24001	likely benign	24	486	likely benign	485	117	tolerated	116		-		ENST00000358505.2
rs1326148732	39192564	1:154725996	1:154725996	T	C/T			-	SNP	dbSNP	Frequency~gnomAD		missense variant	V/M	228	228	1	deleterious - low confidence	0	760	possibly damaging	759	27001	likely benign	27	451	likely benign	0.45	177	tolerated	176		-		ENST00000358505.2
rs2101782564	87251593	1:154726011	1:154726011	T	C/T			-	SNP	dbSNP	Phenotype_or_Disease	pathogenic	missense variant	A/T	223	223	1	deleterious - low confidence	0	948	probably damaging	947	28001	likely benign	28	471	likely benign	0.47	158	tolerated	157		-		ENST00000358505.2
rs1700453880	83113875	1:154726023	1:154726023	A	C/A			-	SNP	dbSNP	Frequency		missense variant	A/S	219	219	1	deleterious - low confidence	0	132	benign	131	23001	likely benign	23	209	likely benign	208	119	tolerated	118		-		ENST00000358505.2
rs1208033012	29713823	1:154726024	1:154726024	C	A/C			-	SNP	dbSNP	Frequency~gnomAD		splice region variant~synonymous variant	G	218	218		-			-			-			-			-			-		ENST00000358505.2
rs945831717	16775895	1:154726030	1:154726030	T	C/T			-	SNP	dbSNP	Frequency~TOPMed~gnomAD		splice region variant~splice polypyrimidine tract variant~intron variant					-			-			-			-			-			-		ENST00000358505.2
COSV99679645	1161153262	1:154726030	1:154726030	COSMIC_MUTATION	COSMIC_MUTATION			-	somatic SNV	COSMIC	Phenotype_or_Disease		splice region variant~splice polypyrimidine tract variant~intron variant					-			-			-			-			-			-		ENST00000358505.2
rs757809082	9731896	1:154726031	1:154726031	A	G/A/C			-	SNP	dbSNP	Frequency~ExAC~TOPMed~gnomAD		splice region variant~splice polypyrimidine tract variant~intron variant					-			-			-			-			-			-		ENST00000358505.2
rs757809082	9731896	1:154726031	1:154726031	C	G/A/C			-	SNP	dbSNP	Frequency~ExAC~TOPMed~gnomAD		splice region variant~splice polypyrimidine tract variant~intron variant					-			-			-			-			-			-		ENST00000358505.2
COSV55217865	1161153275	1:154726031	1:154726031	COSMIC_MUTATION	COSMIC_MUTATION			-	somatic SNV	COSMIC	Phenotype_or_Disease		splice region variant~splice polypyrimidine tract variant~intron variant					-			-			-			-			-			-		ENST00000358505.2
rs777503256	11273867	1:154726032	1:154726032	T	G/T			-	SNP	dbSNP	Frequency~ExAC~gnomAD		splice region variant~splice polypyrimidine tract variant~intron variant					-			-			-			-			-			-		ENST00000358505.2
rs749106777	9049341	1:154726033	1:154726033	A	G/A			-	SNP	dbSNP	Frequency~ExAC~TOPMed~gnomAD		splice region variant~splice polypyrimidine tract variant~intron variant					-			-			-			-			-			-		ENST00000358505.2
rs1212882121	30102995	1:154732995	1:154732995	A	G/A			-	SNP	dbSNP	Frequency~gnomAD		splice region variant~intron variant					-			-			-			-			-			-		ENST00000358505.2
rs751660732	9249922	1:154732996	1:154732996	G	T/G			-	SNP	dbSNP	Frequency~ExAC~gnomAD		splice region variant~intron variant					-			-			-			-			-			-		ENST00000358505.2
COSV99677198	1161153870	1:154732996	1:154732996	COSMIC_MUTATION	COSMIC_MUTATION			-	somatic SNV	COSMIC	Phenotype_or_Disease		splice region variant~intron variant					-			-			-			-			-			-		ENST00000358505.2
rs754952660	9507901	1:154733000	1:154733000	T	C/T			-	SNP	dbSNP	Frequency~ExAC~gnomAD		splice donor region variant~intron variant					-			-			-			-			-			-		ENST00000358505.2
rs200867139	3813338	1:154733004	1:154733004	G	A/G			-	SNP	dbSNP	Frequency~ExAC~TOPMed~gnomAD		missense variant~splice region variant	M/T	217	217	1	deleterious - low confidence	0	393	benign	392	25001	likely benign	25	561	likely disease causing	0.56	84	tolerated	83		-		ENST00000358505.2
rs1571221440	55234659	1:154733014	1:154733014	G	T/G			-	SNP	dbSNP	Frequency		missense variant	T/P	214	214	1	deleterious - low confidence	0	993	probably damaging	992	28001	likely benign	28	632	likely disease causing	631	181	tolerated	0.18		-		ENST00000358505.2
rs1700631418	83116337	1:154733017	1:154733017	A	G/A			-	SNP	dbSNP	Frequency~gnomAD		missense variant	L/F	213	213	1	deleterious - low confidence	0	915	probably damaging	914	25001	likely benign	25	385	likely benign	384	120	tolerated	119		-		ENST00000358505.2
rs2101792603	87261422	1:154733022	1:154733022	G	C/G			-	SNP	dbSNP	Phenotype_or_Disease	uncertain significance	missense variant	C/S	211	211	1	deleterious - low confidence	0	969	probably damaging	968	24001	likely benign	24	424	likely benign	423	82	tolerated	81		-		ENST00000358505.2
rs757157532	9680740	1:154733026	1:154733026	T	C/T			-	SNP	dbSNP	Frequency~ExAC~gnomAD		missense variant	V/I	210	210	1	deleterious - low confidence	0	435	benign	434	23001	likely benign	23	136	likely benign	135	71	tolerated	0.07		-		ENST00000358505.2
rs778873040	11381111	1:154733041	1:154733041	G	A/G			-	SNP	dbSNP	Frequency~ExAC~gnomAD		missense variant	Y/H	205	205	11	deleterious - low confidence	0.01	963	probably damaging	962	24001	likely benign	24	537	likely disease causing	536	101	tolerated	0.1		-		ENST00000358505.2
rs758076087	9752685	1:154733050	1:154733050	A	G/A			-	SNP	dbSNP	Frequency~ExAC~gnomAD		missense variant	P/S	202	202	51	deleterious - low confidence	0.05	993	probably damaging	992	27001	likely benign	27	688	likely disease causing	687	489	tolerated	488		-		ENST00000358505.2
rs890496198	12422868	1:154733054	1:154733054	A	C/A			-	SNP	dbSNP	Frequency~TOPMed~gnomAD		missense variant	M/I	200	200	1	deleterious - low confidence	0	489	possibly damaging	488	22001	likely benign	22	458	likely benign	457	60	tolerated	59		-		ENST00000358505.2
rs866256648	11765950	1:154733073	1:154733073	A	G/A			-	SNP	dbSNP			missense variant	S/F	194	194	51	deleterious - low confidence	0.05	954	probably damaging	953	29001	likely benign	29	469	likely benign	468	149	tolerated	148		-		ENST00000358505.2
rs1700632694	83116346	1:154733076	1:154733076	G	A/G			-	SNP	dbSNP	Frequency~TOPMed		missense variant	L/P	193	193	1	deleterious - low confidence	0	996	probably damaging	995	29001	likely benign	29	663	likely disease causing	662	147	tolerated	146		-		ENST00000358505.2
rs1009320885	21765750	1:154733088	1:154733088	A	G/A			-	SNP	dbSNP	Frequency~TOPMed		missense variant	S/F	189	189	1	deleterious - low confidence	0	991	probably damaging	0.99	29001	likely benign	29	512	likely disease causing	511	75	tolerated	74		-		ENST00000358505.2
rs1162711477	26069919	1:154733107	1:154733107	T	C/T			-	SNP	dbSNP	Frequency~gnomAD		missense variant	G/S	183	183	21	deleterious - low confidence	0.02	931	probably damaging	0.93	24001	likely benign	24	302	likely benign	301	60	tolerated	59		-		ENST00000358505.2
rs1444271102	48654316	1:154733109	1:154733109	G	A/G			-	SNP	dbSNP	Frequency~TOPMed~gnomAD		missense variant	L/P	182	182	1	deleterious - low confidence	0	969	probably damaging	968	29001	likely benign	29	596	likely disease causing	595	87	tolerated	86		-		ENST00000358505.2
rs748636403	9012821	1:154733119	1:154733119	C	T/C			-	SNP	dbSNP	Frequency~ExAC~gnomAD		missense variant	S/G	179	179	1	deleterious - low confidence	0	598	possibly damaging	597	24001	likely benign	24	282	likely benign	281	64	tolerated	63		-		ENST00000358505.2
rs1279183438	35425101	1:154733125	1:154733125	T	C/T			-	SNP	dbSNP	Frequency~gnomAD		missense variant	V/I	177	177	21	deleterious - low confidence	0.02	320	benign	319	25001	likely benign	25	32	likely benign	31	32	tolerated	31		-		ENST00000358505.2
rs1248925587	32999271	1:154733128	1:154733128	T	C/T			-	SNP	dbSNP	Frequency~gnomAD		missense variant	D/N	176	176	1	deleterious - low confidence	0	694	possibly damaging	693	24001	likely benign	24	95	likely benign	94	62	tolerated	61		-		ENST00000358505.2
rs1557947697	53369742	1:154733134	1:154733134	T	G/T			-	SNP	dbSNP	Frequency		missense variant	Q/K	174	174	161	tolerated - low confidence	0.16	6	benign	5	19001	likely benign	19	98	likely benign	97	27	tolerated	26		-		ENST00000358505.2
rs1462534450	50116681	1:154733136	1:154733136	G	T/G			-	SNP	dbSNP	Frequency~TOPMed~gnomAD		missense variant	D/A	173	173	1	deleterious - low confidence	0	75	benign	74	25001	likely benign	25	454	likely benign	453	81	tolerated	0.08		-		ENST00000358505.2
rs1700634122	83116359	1:154733142	1:154733142	C	T/C			-	SNP	dbSNP	Frequency~TOPMed		missense variant~splice region variant	Y/C	171	171	1	deleterious - low confidence	0	912	probably damaging	911	29001	likely benign	29	593	likely disease causing	592	120	tolerated	119		-		ENST00000358505.2
rs773593953	10967629	1:154733143	1:154733143	C	A/C			-	SNP	dbSNP	Frequency~ExAC~gnomAD		missense variant~splice region variant	Y/D	171	171	1	deleterious - low confidence	0	836	possibly damaging	835	33001	likely deleterious	33	604	likely disease causing	603	49	tolerated	48		-		ENST00000358505.2
COSV106403033	1161154452	1:154733143	1:154733143	COSMIC_MUTATION	COSMIC_MUTATION			-	somatic SNV	COSMIC	Phenotype_or_Disease		splice region variant~coding sequence variant		171	171		-			-			-			-			-			-		ENST00000358505.2
rs763234530	10157206	1:154733144	1:154733144	T	C/T			-	SNP	dbSNP	Frequency~ExAC~TOPMed~gnomAD		splice region variant~synonymous variant	R	170	170		-			-			-			-			-			-		ENST00000358505.2
COSV99678999	1161154468	1:154733145	1:154733145	COSMIC_MUTATION	COSMIC_MUTATION			-	somatic SNV	COSMIC	Phenotype_or_Disease		splice acceptor variant					-			-			-			-			-			-		ENST00000358505.2
COSV55219408	1161154484	1:154733148	1:154733148	COSMIC_MUTATION	COSMIC_MUTATION			-	somatic SNV	COSMIC	Phenotype_or_Disease		splice region variant~splice polypyrimidine tract variant~intron variant					-			-			-			-			-			-		ENST00000358505.2
rs372833400	4278983	1:154733151	1:154733151	G	A/G			-	SNP	dbSNP	Frequency~ESP~ExAC~TOPMed~gnomAD		splice region variant~splice polypyrimidine tract variant~intron variant					-			-			-			-			-			-		ENST00000358505.2
rs2101792742	87261557	1:154733152	1:154733152	G	T/G			-	SNP	dbSNP			splice region variant~splice polypyrimidine tract variant~intron variant					-			-			-			-			-			-		ENST00000358505.2
rs891929187	12535717	1:154737036	1:154737036	A	C/A/T			-	SNP	dbSNP	Frequency~TOPMed~gnomAD		intron variant					-			-			-			-			-			-		ENST00000358505.2
rs891929187	12535717	1:154737036	1:154737036	T	C/A/T			-	SNP	dbSNP	Frequency~TOPMed~gnomAD		intron variant					-			-			-			-			-			-		ENST00000358505.2
rs1285849851	35959473	1:154737038	1:154737038	G	A/G			-	SNP	dbSNP	Frequency~TOPMed~gnomAD		intron variant					-			-			-			-			-			-		ENST00000358505.2
rs780697849	11523870	1:154737039	1:154737039	T	C/T			-	SNP	dbSNP	Frequency~ExAC~gnomAD		intron variant					-			-			-			-			-			-		ENST00000358505.2
rs1700725880	83117396	1:154737039	1:154737039	-	C/-			-	deletion	dbSNP	Frequency~TOPMed		intron variant					-			-			-			-			-			-		ENST00000358505.2
rs1335467944	39939287	1:154737043	1:154737043	T	C/T			-	SNP	dbSNP	Frequency~gnomAD		intron variant					-			-			-			-			-			-		ENST00000358505.2
rs1389282916	44253342	1:154737046	1:154737046	G	A/G			-	SNP	dbSNP	Frequency~TOPMed		intron variant					-			-			-			-			-			-		ENST00000358505.2
rs1700726029	83117397	1:154737048	1:154737048	T	C/T			-	SNP	dbSNP	Frequency		intron variant					-			-			-			-			-			-		ENST00000358505.2
rs1010361741	21848050	1:154737054	1:154737054	A	G/A/T			-	SNP	dbSNP	Frequency~TOPMed~gnomAD		intron variant					-			-			-			-			-			-		ENST00000358505.2
rs1010361741	21848050	1:154737054	1:154737054	T	G/A/T			-	SNP	dbSNP	Frequency~TOPMed~gnomAD		intron variant					-			-			-			-			-			-		ENST00000358505.2
rs1462035650	50076899	1:154737057	1:154737057	G	A/G			-	SNP	dbSNP	Frequency		intron variant					-			-			-			-			-			-		ENST00000358505.2
rs1316067982	38385132	1:154737059	1:154737059	A	G/A			-	SNP	dbSNP	Frequency~gnomAD		intron variant					-			-			-			-			-			-		ENST00000358505.2
rs1180323345	27487589	1:154737065	1:154737065	-	G/-			-	deletion	dbSNP	Frequency~TOPMed~gnomAD		intron variant					-			-			-			-			-			-		ENST00000358505.2
rs765029547	10297742	1:154737070	1:154737070	G	C/G			-	SNP	dbSNP			intron variant					-			-			-			-			-			-		ENST00000358505.2
rs1700726769	83117400	1:154737086	1:154737086	C	G/C			-	SNP	dbSNP	Frequency~TOPMed		intron variant					-			-			-			-			-			-		ENST00000358505.2
rs1439335563	48259947	1:154737087	1:154737087	A	G/A			-	SNP	dbSNP	Frequency~TOPMed~gnomAD		intron variant					-			-			-			-			-			-		ENST00000358505.2
rs1270976773	34767308	1:154737091	1:154737091	C	G/C			-	SNP	dbSNP	Frequency~gnomAD		intron variant					-			-			-			-			-			-		ENST00000358505.2
rs1287644011	36105105	1:154737092	1:154737092	C	T/C			-	SNP	dbSNP	Frequency~TOPMed		intron variant					-			-			-			-			-			-		ENST00000358505.2
rs1700726998	83117402	1:154737093	1:154737093	A	G/A			-	SNP	dbSNP	Frequency~TOPMed		intron variant					-			-			-			-			-			-		ENST00000358505.2
rs770293986	10709965	1:154737095	1:154737095	A	G/A			-	SNP	dbSNP	Frequency~ExAC~gnomAD		intron variant					-			-			-			-			-			-		ENST00000358505.2
rs193920929	3714870	1:154771974	1:154771974	A	C/A			-	SNP	dbSNP	Cited~Phenotype_or_Disease	uncertain significance	splice donor variant					-			-			-			-			-			-		ENST00000358505.2
rs1648579814	63678514	1:154771985	1:154771985	T	C/T			-	SNP	dbSNP	Frequency~TOPMed		missense variant	V/I	167	167	1	deleterious - low confidence	0	591	possibly damaging	0.59	22001	likely benign	22	82	likely benign	81	61	tolerated	0.06		-		ENST00000358505.2
rs1648579950	63678649	1:154771987	1:154771987	T	C/T			-	SNP	dbSNP	Frequency~Phenotype_or_Disease~TOPMed~gnomAD	uncertain significance	missense variant	R/H	166	166	1	deleterious - low confidence	0	885	possibly damaging	884	24001	likely benign	24	232	likely benign	231	23	tolerated	22		-		ENST00000358505.2
rs148925371	2601404	1:154771991	1:154771991	T	C/T			-	SNP	dbSNP	Frequency~ESP~Phenotype_or_Disease~ExAC~TOPMed~gnomAD	likely benign	missense variant	V/I	165	165	11	deleterious - low confidence	0.01	267	benign	266	22001	likely benign	22	154	likely benign	153	71	tolerated	0.07		-		ENST00000358505.2
rs753340296	9381413	1:154771996	1:154771996	T	C/T			-	SNP	dbSNP	Frequency~ExAC~gnomAD		stop gained	W/*	163	163		-			-			-			-			-			-		ENST00000358505.2
rs1648580628	63679329	1:154772000	1:154772000	A	C/A			-	SNP	dbSNP	Frequency~TOPMed		missense variant	A/S	162	162	1	deleterious - low confidence	0	721	possibly damaging	0.72	23001	likely benign	23	134	likely benign	133	70	tolerated	69		-		ENST00000358505.2
rs1480926694	51588711	1:154772004	1:154772004	C	A/C			-	SNP	dbSNP	Frequency~TOPMed		missense variant	I/M	160	160	1	deleterious - low confidence	0	774	possibly damaging	773	15001	likely benign	15	311	likely benign	0.31	74	tolerated	73		-		ENST00000358505.2
rs757709658	9724142	1:154772005	1:154772005	G	A/G			-	SNP	dbSNP	Frequency~ExAC~gnomAD		missense variant	I/T	160	160	1	deleterious - low confidence	0	688	possibly damaging	687	24001	likely benign	24	602	likely disease causing	601	93	tolerated	92		-		ENST00000358505.2
rs779417955	11423676	1:154772006	1:154772006	C	T/C			-	SNP	dbSNP	Frequency~ExAC~gnomAD		missense variant	I/V	160	160	1	deleterious - low confidence	0	131	benign	0.13	22001	likely benign	22	152	likely benign	151	55	tolerated	54		-		ENST00000358505.2
rs1648581265	63679958	1:154772008	1:154772008	T	A/T			-	SNP	dbSNP	Frequency~TOPMed		missense variant	I/N	159	159	1	deleterious - low confidence	0	922	probably damaging	921	28001	likely benign	28	621	likely disease causing	0.62	153	tolerated	152		-		ENST00000358505.2
rs758828575	9811737	1:154772015	1:154772015	C	G/C			-	SNP	dbSNP	Frequency~ExAC~gnomAD		missense variant	L/V	157	157	1	deleterious - low confidence	0	674	possibly damaging	673	22001	likely benign	22	204	likely benign	203	73	tolerated	72		-		ENST00000358505.2
rs182790998	2917265	1:154772026	1:154772026	C	A/C			-	SNP	dbSNP	Frequency~1000Genomes		missense variant	F/C	153	153	1	deleterious - low confidence	0	912	probably damaging	911	29001	likely benign	29	761	likely disease causing	0.76	153	tolerated	152		-		ENST00000358505.2
rs1648582353	63681031	1:154772030	1:154772030	T	C/T			-	SNP	dbSNP	Frequency~TOPMed		missense variant	V/M	152	152	1	deleterious - low confidence	0	885	possibly damaging	884	26001	likely benign	26	351	likely benign	0.35	129	tolerated	128		-		ENST00000358505.2
rs1199012884	28987425	1:154772044	1:154772044	T	C/T			-	SNP	dbSNP	Frequency~gnomAD		missense variant	G/D	147	147	1	deleterious - low confidence	0	730	possibly damaging	729	26001	likely benign	26	503	likely disease causing	502	127	tolerated	126		-		ENST00000358505.2
rs1648583329	63681996	1:154772052	1:154772052	C	G/C			-	SNP	dbSNP	Frequency~Phenotype_or_Disease~TOPMed	uncertain significance	missense variant	I/M	144	144	1	deleterious - low confidence	0	569	possibly damaging	568	24001	likely benign	24	172	likely benign	171	109	tolerated	108		-		ENST00000358505.2
rs1474256642	51054720	1:154772065	1:154772065	A	G/A			-	SNP	dbSNP	Frequency~gnomAD		missense variant	T/M	140	140	1	deleterious - low confidence	0	798	possibly damaging	797	28001	likely benign	28	906	likely disease causing	905	977	damaging	976		-		ENST00000358505.2
rs2101839400	87305605	1:154772067	1:154772067	A	C/A			-	SNP	dbSNP			missense variant	K/N	139	139	1	deleterious - low confidence	0	445	benign	444	24001	likely benign	24	952	likely disease causing	951	974	damaging	973		-		ENST00000358505.2
rs1648584138	63682792	1:154772072	1:154772072	C	T/C			-	SNP	dbSNP	Frequency~TOPMed		missense variant	M/V	138	138	1	deleterious - low confidence	0	47	benign	46	23001	likely benign	23	854	likely disease causing	853	935	damaging	934		-		ENST00000358505.2
rs777143484	11245930	1:154772080	1:154772080	T	C/T			-	SNP	dbSNP	Frequency~Phenotype_or_Disease~TOPMed	uncertain significance	missense variant	R/H	135	135	1	deleterious - low confidence	0	658	possibly damaging	657	28001	likely benign	28	956	likely disease causing	955	971	damaging	0.97		-		ENST00000358505.2
rs1172301675	26842273	1:154772081	1:154772081	A	G/A			-	SNP	dbSNP	Frequency~TOPMed~gnomAD		missense variant	R/C	135	135	1	deleterious - low confidence	0	722	possibly damaging	721	31001	likely deleterious	31	931	likely disease causing	0.93	971	damaging	0.97		-		ENST00000358505.2
rs1648584836	63683492	1:154772087	1:154772087	C	T/C			-	SNP	dbSNP	Frequency		missense variant	N/D	133	133	1	deleterious - low confidence	0	267	benign	266	24001	likely benign	24	795	likely disease causing	794	928	damaging	927		-		ENST00000358505.2
rs770791170	10748826	1:154772111	1:154772111	T	C/T			-	SNP	dbSNP	Frequency~ExAC~gnomAD		missense variant	G/R	125	125	1	deleterious - low confidence	0	997	probably damaging	996	28001	likely benign	28	955	likely disease causing	954	966	damaging	965		-		ENST00000358505.2
rs1571259807	55275066	1:154772117	1:154772117	A	T/A			-	SNP	dbSNP	Cited~Phenotype_or_Disease	pathogenic	missense variant	S/C	123	123	1	deleterious - low confidence	0	973	probably damaging	972	28001	likely benign	28	555	likely disease causing	554	147	tolerated	146		-		ENST00000358505.2
rs1326312153	39205444	1:154772120	1:154772120	A	G/A			-	SNP	dbSNP	Frequency~TOPMed~gnomAD		missense variant	R/C	122	122	1	deleterious - low confidence	0	973	probably damaging	972	27001	likely benign	27	433	likely benign	432	131	tolerated	0.13		-		ENST00000358505.2
rs1325913224	39173656	1:154772129	1:154772129	T	C/T			-	SNP	dbSNP	Frequency~gnomAD		missense variant	A/T	119	119	1	deleterious - low confidence	0	959	probably damaging	958	22001	likely benign	22	311	likely benign	0.31	104	tolerated	103		-		ENST00000358505.2
rs1648586608	63685251	1:154772138	1:154772138	C	A/C			-	SNP	dbSNP	Frequency		missense variant	F/V	116	116	1	deleterious - low confidence	0	884	possibly damaging	883	28001	likely benign	28	602	likely disease causing	601	109	tolerated	108		-		ENST00000358505.2
rs760343159	9930452	1:154772143	1:154772143	C	T/C			-	SNP	dbSNP	Frequency~ExAC~gnomAD		missense variant	K/R	114	114	1	deleterious - low confidence	0	904	possibly damaging	903	25001	likely benign	25	236	likely benign	235	44	tolerated	43		-		ENST00000358505.2
rs763697141	10193431	1:154772144	1:154772144	G	T/G			-	SNP	dbSNP	Frequency~ExAC~gnomAD		missense variant	K/Q	114	114	1	deleterious - low confidence	0	953	probably damaging	952	28001	likely benign	28	354	likely benign	353	123	tolerated	122		-		ENST00000358505.2
rs75503830	1233202	1:154772157	1:154772157	T	C/T			-	SNP	dbSNP			missense variant	M/I	109	109	1	deleterious - low confidence	0	391	benign	0.39	22001	likely benign	22	428	likely benign	427	102	tolerated	101		-		ENST00000358505.2
rs1232399226	31670982	1:154772162	1:154772162	A	C/A/T			-	SNP	dbSNP	Frequency~TOPMed~gnomAD		missense variant	V/F	108	108	1	deleterious - low confidence	0	957	probably damaging	956	24001	likely benign	24	466	likely benign	465	105	tolerated	104		-		ENST00000358505.2
rs1232399226	31670982	1:154772162	1:154772162	T	C/A/T			-	SNP	dbSNP	Frequency~TOPMed~gnomAD		missense variant	V/I	108	108	1	deleterious - low confidence	0	793	possibly damaging	792	25001	likely benign	25	207	likely benign	206	143	tolerated	142		-		ENST00000358505.2
rs1408630129	45801646	1:154772164	1:154772164	T	C/T			-	SNP	dbSNP	Frequency~Phenotype_or_Disease~TOPMed	uncertain significance	missense variant	R/Q	107	107	1	deleterious - low confidence	0	884	possibly damaging	883	28001	likely benign	28	610	likely disease causing	609	233	tolerated	232		-		ENST00000358505.2
rs753301038	9378305	1:154772165	1:154772165	A	G/A			-	SNP	dbSNP	Frequency~ExAC~TOPMed~gnomAD		stop gained	R/*	107	107		-			-			-			-			-			-		ENST00000358505.2
rs1210347815	29899433	1:154772174	1:154772174	A	G/A/T			-	SNP	dbSNP	Frequency~TOPMed~gnomAD		synonymous variant	L	104	104		-			-			-			-			-			-		ENST00000358505.2
rs1210347815	29899433	1:154772174	1:154772174	T	G/A/T			-	SNP	dbSNP	Frequency~TOPMed~gnomAD		missense variant	L/M	104	104	1	deleterious - low confidence	0	971	probably damaging	0.97	26001	likely benign	26	321	likely benign	0.32	140	tolerated	139		-		ENST00000358505.2
rs750909377	9191355	1:154772183	1:154772183	A	G/A			-	SNP	dbSNP	Frequency~ExAC~TOPMed~gnomAD		missense variant	R/C	101	101	1	deleterious - low confidence	0	973	probably damaging	972	32001	likely deleterious	32	560	likely disease causing	559	183	tolerated	182		-		ENST00000358505.2
rs1423836003	47019713	1:154772198	1:154772198	G	T/G			-	SNP	dbSNP	Frequency~gnomAD		missense variant	I/L	96	96	1	deleterious - low confidence	0	13	benign	12	23001	likely benign	23	426	likely benign	425	664	damaging	663		-		ENST00000358505.2
rs1026329597	23102224	1:154772207	1:154772207	C	T/C			-	SNP	dbSNP			missense variant	I/V	93	93	221	tolerated - low confidence	0.22	2	benign	1	21001	likely benign	21	304	likely benign	303	796	damaging	795		-		ENST00000358505.2
rs1648589722	63688327	1:154772210	1:154772210	G	T/G			-	SNP	dbSNP	Frequency~gnomAD		missense variant	I/L	92	92	1	deleterious - low confidence	0	6	benign	5	23001	likely benign	23	490	likely benign	489	775	damaging	774		-		ENST00000358505.2
rs1648590037	63688642	1:154772212	1:154772212	C	T/C			-	SNP	dbSNP	Frequency~gnomAD		missense variant	D/G	91	91	1	deleterious - low confidence	0	959	probably damaging	958	30001	likely deleterious	30	964	likely disease causing	963	974	damaging	973		-		ENST00000358505.2
rs375440538	4457971	1:154772213	1:154772213	G	C/G			-	SNP	dbSNP	Frequency~ESP~ExAC~TOPMed~gnomAD		missense variant	D/H	91	91	1	deleterious - low confidence	0	992	probably damaging	991	27001	likely benign	27	968	likely disease causing	967	977	damaging	976		-		ENST00000358505.2
rs267598058	3913632	1:154772219	1:154772219	G	C/G/T			-	SNP	dbSNP	Frequency~gnomAD		missense variant	D/H	89	89	1	deleterious - low confidence	0	992	probably damaging	991	27001	likely benign	27	841	likely disease causing	0.84	959	damaging	958		-		ENST00000358505.2
rs267598058	3913632	1:154772219	1:154772219	T	C/G/T			-	SNP	dbSNP	Frequency~gnomAD		missense variant	D/N	89	89	1	deleterious - low confidence	0	959	probably damaging	958	23001	likely benign	23	697	likely disease causing	696	959	damaging	958		-		ENST00000358505.2
rs781422166	11580172	1:154772222	1:154772222	T	C/T			-	SNP	dbSNP	Frequency~ExAC~gnomAD		missense variant	A/T	88	88	1	deleterious - low confidence	0	959	probably damaging	958	24001	likely benign	24	619	likely disease causing	618	964	damaging	963		-		ENST00000358505.2
rs368720064	3995656	1:154772227	1:154772227	A	G/A			-	SNP	dbSNP	Frequency~ESP~ExAC~TOPMed~gnomAD		missense variant	A/V	86	86	11	deleterious - low confidence	0.01	740	possibly damaging	739	24001	likely benign	24	357	likely benign	356	788	damaging	787		-		ENST00000358505.2
rs1341414549	40416248	1:154772228	1:154772228	T	C/T			-	SNP	dbSNP	Frequency~gnomAD		missense variant	A/T	86	86	471	tolerated - low confidence	0.47	254	benign	253	19001	likely benign	19	287	likely benign	286	723	damaging	722		-		ENST00000358505.2
rs771961515	10840036	1:154772230	1:154772230	T	C/T			-	SNP	dbSNP	Frequency~ExAC~TOPMed~gnomAD		missense variant	R/Q	85	85	411	tolerated - low confidence	0.41	2	benign	1	20001	likely benign	20	256	likely benign	255	535	damaging	534		-		ENST00000358505.2
rs557073337	6984429	1:154772231	1:154772231	A	G/A			-	SNP	dbSNP	Frequency~1000Genomes~ExAC~TOPMed~gnomAD		missense variant	R/W	85	85	11	deleterious - low confidence	0.01	669	possibly damaging	668	23001	likely benign	23	494	likely benign	493	850	damaging	849		-		ENST00000358505.2
rs775295714	11100877	1:154772233	1:154772233	T	G/T			-	SNP	dbSNP	Frequency~ExAC~gnomAD		missense variant	S/Y	84	84	1	deleterious - low confidence	0	964	probably damaging	963	28001	likely benign	28	744	likely disease causing	743	955	damaging	954		-		ENST00000358505.2
rs760404240	9935292	1:154772237	1:154772237	T	G/T			-	SNP	dbSNP	Frequency~ExAC~gnomAD		missense variant	P/T	83	83	21	deleterious - low confidence	0.02	498	possibly damaging	497	23001	likely benign	23	483	likely benign	482	702	damaging	701		-		ENST00000358505.2
rs1485181152	51928033	1:154772245	1:154772245	A	G/A			-	SNP	dbSNP	Frequency~gnomAD		missense variant	S/F	80	80	1	deleterious - low confidence	0	964	probably damaging	963	28001	likely benign	28	529	likely disease causing	528	869	damaging	868		-		ENST00000358505.2
rs979389317	19414437	1:154772248	1:154772248	T	A/T			-	SNP	dbSNP			missense variant	F/Y	79	79	1	deleterious - low confidence	0	834	possibly damaging	833	25001	likely benign	25	514	likely disease causing	513	861	damaging	0.86		-		ENST00000358505.2
rs764779145	10278167	1:154772257	1:154772257	T	C/T			-	SNP	dbSNP	Frequency~ExAC~gnomAD		missense variant	R/H	76	76	1	deleterious - low confidence	0	964	probably damaging	963	28001	likely benign	28	860	likely disease causing	859	965	damaging	964		-		ENST00000358505.2
rs1363677459	42203056	1:154772261	1:154772261	G	C/G			-	SNP	dbSNP	Frequency~gnomAD		missense variant	A/P	75	75	1	deleterious - low confidence	0	982	probably damaging	981	23001	likely benign	23	833	likely disease causing	832	959	damaging	958		-		ENST00000358505.2
rs766922504	10446120	1:154772263	1:154772263	A	G/A			-	SNP	dbSNP	Frequency~Phenotype_or_Disease~ExAC~TOPMed~gnomAD	uncertain significance	missense variant	T/M	74	74	1	deleterious - low confidence	0	804	possibly damaging	803	25001	likely benign	25	592	likely disease causing	591	955	damaging	954		-		ENST00000358505.2
rs1648594315	63692891	1:154772274	1:154772274	A	C/A			-	SNP	dbSNP	Frequency~gnomAD		missense variant	K/N	70	70	11	deleterious - low confidence	0.01	907	possibly damaging	906	23001	likely benign	23	350	likely benign	349	595	damaging	594		-		ENST00000358505.2
rs1361240179	42007799	1:154772275	1:154772275	C	T/C			-	SNP	dbSNP	Frequency~gnomAD		missense variant	K/R	70	70	131	tolerated - low confidence	0.13	218	benign	217	23001	likely benign	23	282	likely benign	281	468	tolerated	467		-		ENST00000358505.2
rs1434354109	47861866	1:154772279	1:154772279	G	A/G			-	SNP	dbSNP	Frequency~gnomAD		missense variant	Y/H	69	69	1	deleterious - low confidence	0	731	possibly damaging	0.73	29001	likely benign	29	874	likely disease causing	873	953	damaging	952		-		ENST00000358505.2
rs76610518	1290421	1:154772282	1:154772282	G	C/G/T			-	SNP	dbSNP	Frequency~ESP~Phenotype_or_Disease~ExAC~TOPMed~gnomAD	likely benign	missense variant	E/Q	68	68	221	tolerated - low confidence	0.22	444	benign	443	23001	likely benign	23	325	likely benign	324	768	damaging	767		-		ENST00000358505.2
rs76610518	1290421	1:154772282	1:154772282	T	C/G/T			-	SNP	dbSNP	Frequency~ESP~Phenotype_or_Disease~ExAC~TOPMed~gnomAD	likely benign	missense variant	E/K	68	68	11	deleterious - low confidence	0.01	275	benign	274	24001	likely benign	24	516	likely disease causing	515	856	damaging	855		-		ENST00000358505.2
rs1396346957	44818264	1:154772291	1:154772291	C	T/C			-	SNP	dbSNP	Frequency~TOPMed~gnomAD		missense variant	I/V	65	65	261	tolerated - low confidence	0.26	8	benign	7	17001	likely benign	17	297	likely benign	296	644	damaging	643		-		ENST00000358505.2
rs2101839707	87305870	1:154772296	1:154772296	G	T/G			-	SNP	dbSNP			missense variant	H/P	63	63	1	deleterious - low confidence	0	105	benign	104	28001	likely benign	28	967	likely disease causing	966	973	damaging	972		-		ENST00000358505.2
rs756198528	9605505	1:154772300	1:154772300	C	T/C			-	SNP	dbSNP	Frequency~ExAC~gnomAD		missense variant	I/V	62	62	251	tolerated - low confidence	0.25	8	benign	7	21001	likely benign	21	379	likely benign	378	777	damaging	776		-		ENST00000358505.2
rs777932235	11307506	1:154772303	1:154772303	T	C/T			-	SNP	dbSNP	Frequency~ExAC~gnomAD		missense variant	A/T	61	61	1	deleterious - low confidence	0	990	probably damaging	989	27001	likely benign	27	922	likely disease causing	921	974	damaging	973		-		ENST00000358505.2
rs1254657878	33458797	1:154772309	1:154772309	G	C/G			-	SNP	dbSNP	Frequency~gnomAD		missense variant	V/L	59	59	1	deleterious - low confidence	0	939	probably damaging	938	25001	likely benign	25	833	likely disease causing	832	952	damaging	951		-		ENST00000358505.2
rs1327116224	39269502	1:154772315	1:154772315	A	T/A			-	SNP	dbSNP	Frequency~TOPMed~gnomAD		missense variant	M/L	57	57	831	tolerated - low confidence	0.83	1	benign	0	19001	likely benign	19	359	likely benign	358	251	tolerated	0.25		-		ENST00000358505.2
rs772001209	10843188	1:154772329	1:154772329	C	T/C			-	SNP	dbSNP	Frequency~ExAC~gnomAD		missense variant	Y/C	52	52	1	deleterious - low confidence	0	730	possibly damaging	729	24001	likely benign	24	486	likely benign	485	815	damaging	814		-		ENST00000358505.2
rs768464858	10566611	1:154772335	1:154772335	T	A/T			-	SNP	dbSNP	Frequency~ExAC~gnomAD		missense variant	I/N	50	50	1	deleterious - low confidence	0	643	possibly damaging	642	29001	likely benign	29	841	likely disease causing	0.84	957	damaging	956		-		ENST00000358505.2
rs1484455009	51870524	1:154772338	1:154772338	T	C/T			-	SNP	dbSNP	Frequency~gnomAD		missense variant	R/H	49	49	1	deleterious - low confidence	0	991	probably damaging	0.99	28001	likely benign	28	970	likely disease causing	969	978	damaging	977		-		ENST00000358505.2
rs1648597528	63696075	1:154772339	1:154772339	A	G/A			-	SNP	dbSNP	Frequency		missense variant	R/C	49	49	1	deleterious - low confidence	0	994	probably damaging	993	32001	likely deleterious	32	964	likely disease causing	963	982	damaging	981		-		ENST00000358505.2
rs776194606	11171461	1:154772342	1:154772342	T	C/T			-	SNP	dbSNP	Frequency~ExAC		missense variant	E/K	48	48	11	deleterious - low confidence	0.01	599	possibly damaging	598	25001	likely benign	25	905	likely disease causing	904	956	damaging	955		-		ENST00000358505.2
rs913636248	14243385	1:154772343	1:154772343	A	G/A/C/T			-	SNP	dbSNP	Frequency~TOPMed~gnomAD		synonymous variant	Y	47	47		-			-			-			-			-			-		ENST00000358505.2
rs913636248	14243385	1:154772343	1:154772343	C	G/A/C/T			-	SNP	dbSNP	Frequency~TOPMed~gnomAD		stop gained	Y/*	47	47		-			-			-			-			-			-		ENST00000358505.2
rs913636248	14243385	1:154772343	1:154772343	T	G/A/C/T			-	SNP	dbSNP	Frequency~TOPMed~gnomAD		stop gained	Y/*	47	47		-			-			-			-			-			-		ENST00000358505.2
rs2101839785	87305941	1:154772344	1:154772344	C	T/C			-	SNP	dbSNP	Frequency		missense variant	Y/C	47	47	21	deleterious - low confidence	0.02	626	possibly damaging	625	22001	likely benign	22	352	likely benign	351	597	damaging	596		-		ENST00000358505.2
rs1250219419	33103120	1:154772345	1:154772345	G	A/G			-	SNP	dbSNP	Frequency~gnomAD		missense variant	Y/H	47	47	1	deleterious - low confidence	0	527	possibly damaging	526	24001	likely benign	24	525	likely disease causing	524	891	damaging	0.89		-		ENST00000358505.2
rs761545559	10024903	1:154772347	1:154772347	C	G/C/T			-	SNP	dbSNP	Frequency~ExAC~TOPMed~gnomAD		missense variant	T/S	46	46	1	deleterious - low confidence	0	975	probably damaging	974	23001	likely benign	23	923	likely disease causing	922	949	damaging	948		-		ENST00000358505.2
rs761545559	10024903	1:154772347	1:154772347	T	G/C/T			-	SNP	dbSNP	Frequency~ExAC~TOPMed~gnomAD		missense variant	T/N	46	46	1	deleterious - low confidence	0	988	probably damaging	987	26001	likely benign	26	871	likely disease causing	0.87	974	damaging	973		-		ENST00000358505.2
rs751983692	9275557	1:154772349	1:154772349-154772350	CACTGTGCCTTGGTCTTAGCGGGGGCTTGTGACCCA	CA/CACTGTGCCTTGGTCTTAGCGGGGGCTTGTGACCCA			-	indel	dbSNP	Frequency~ExAC		frameshift variant	M/MGHKPPLRPRHSX	45	45		-			-			-			-			-			-		ENST00000358505.2
rs1557968308	53390261	1:154772351	1:154772351	C	T/C			-	SNP	dbSNP	Frequency		missense variant	M/V	45	45	1	deleterious - low confidence	0	602	possibly damaging	601	23001	likely benign	23	972	likely disease causing	971	947	damaging	946		-		ENST00000358505.2
rs769288919	10631257	1:154772360	1:154772360	A	G/A/T			-	SNP	dbSNP	Frequency~ExAC~TOPMed~gnomAD		missense variant	R/W	42	42	1	deleterious - low confidence	0	994	probably damaging	993	26001	likely benign	26	926	likely disease causing	925	977	damaging	976		-		ENST00000358505.2
rs769288919	10631257	1:154772360	1:154772360	T	G/A/T			-	SNP	dbSNP	Frequency~ExAC~TOPMed~gnomAD		synonymous variant	R	42	42		-			-			-			-			-			-		ENST00000358505.2
rs1238782069	32184202	1:154772371	1:154772371	A	G/A			-	SNP	dbSNP	Frequency~TOPMed~gnomAD		missense variant	A/V	38	38	1	deleterious - low confidence	0	984	probably damaging	983	24001	likely benign	24	906	likely disease causing	905	966	damaging	965		-		ENST00000358505.2
rs1453830866	49420638	1:154772372	1:154772372	T	C/T			-	SNP	dbSNP	Frequency~TOPMed~gnomAD		missense variant	A/T	38	38	1	deleterious - low confidence	0	990	probably damaging	989	25001	likely benign	25	950	likely disease causing	949	975	damaging	974		-		ENST00000358505.2
rs1571260285	55275572	1:154772374	1:154772374	T	C/T			-	SNP	dbSNP	Cited~Phenotype_or_Disease	pathogenic	missense variant	G/D	37	37	1	deleterious - low confidence	0	999	probably damaging	998	26001	likely benign	26	924	likely disease causing	923	968	damaging	967		-		ENST00000358505.2
rs772849147	10909464	1:154772375	1:154772375	T	C/T			-	SNP	dbSNP	Frequency~ExAC~TOPMed~gnomAD		missense variant	G/S	37	37	1	deleterious - low confidence	0	998	probably damaging	997	24001	likely benign	24	825	likely disease causing	824	960	damaging	959		-		ENST00000358505.2
rs767055276	10456433	1:154772377	1:154772377	C	T/C			-	SNP	dbSNP	Frequency~ExAC~gnomAD		missense variant	N/S	36	36	1	deleterious - low confidence	0	975	probably damaging	974	24001	likely benign	24	821	likely disease causing	0.82	951	damaging	0.95		-		ENST00000358505.2
rs1397836050	44936904	1:154772381	1:154772381	T	C/T			-	SNP	dbSNP	Frequency~TOPMed~gnomAD		missense variant	D/N	35	35	1	deleterious - low confidence	0	990	probably damaging	989	26001	likely benign	26	723	likely disease causing	722	967	damaging	966		-		ENST00000358505.2
rs1291721595	36430802	1:154772387	1:154772387	G	C/G/T			-	SNP	dbSNP	Frequency~TOPMed		missense variant	V/L	33	33	41	deleterious - low confidence	0.04	939	probably damaging	938	20001	likely benign	20	430	likely benign	429	665	damaging	664		-		ENST00000358505.2
rs1291721595	36430802	1:154772387	1:154772387	T	C/G/T			-	SNP	dbSNP	Frequency~TOPMed		missense variant	V/M	33	33	641	tolerated - low confidence	0.64	993	probably damaging	992	22001	likely benign	22	371	likely benign	0.37	424	tolerated	423		-		ENST00000358505.2
rs767904708	10522824	1:154772391	1:154772391	A	G/A/T			-	SNP	dbSNP	Frequency~ExAC~TOPMed~gnomAD		splice region variant~synonymous variant	L	31	31		-			-			-			-			-			-		ENST00000358505.2
rs767904708	10522824	1:154772391	1:154772391	T	G/A/T			-	SNP	dbSNP	Frequency~ExAC~TOPMed~gnomAD		splice region variant~synonymous variant	L	31	31		-			-			-			-			-			-		ENST00000358505.2
rs1648601401	63699925	1:154772392	1:154772392	T	A/T			-	SNP	dbSNP	Frequency~TOPMed		missense variant~splice region variant	L/H	31	31	1	deleterious - low confidence	0	997	probably damaging	996	29001	likely benign	29	973	likely disease causing	972	982	damaging	981		-		ENST00000358505.2
COSV99678115	1161159609	1:154772392	1:154772392	COSMIC_MUTATION	COSMIC_MUTATION			-	somatic SNV	COSMIC	Phenotype_or_Disease		splice region variant~coding sequence variant		31	31		-			-			-			-			-			-		ENST00000358505.2
rs1216920485	30427972	1:154772394	1:154772394	T	C/T			-	SNP	dbSNP	Frequency~gnomAD		splice acceptor variant					-			-			-			-			-			-		ENST00000358505.2
COSV99678373	1161159619	1:154772394	1:154772394	COSMIC_MUTATION	COSMIC_MUTATION			-	somatic SNV	COSMIC	Phenotype_or_Disease		splice acceptor variant					-			-			-			-			-			-		ENST00000358505.2
rs1362042748	42072213	1:154772396	1:154772396	A	G/A			-	SNP	dbSNP	Frequency~TOPMed		splice region variant~splice polypyrimidine tract variant~intron variant					-			-			-			-			-			-		ENST00000358505.2
rs1648601680	63700201	1:154772397	1:154772397	T	G/T			-	SNP	dbSNP	Frequency~TOPMed		splice region variant~splice polypyrimidine tract variant~intron variant					-			-			-			-			-			-		ENST00000358505.2
rs1302736757	37316763	1:154772399	1:154772399-154772401	GG	GGG/GG			-	indel	dbSNP	Frequency~TOPMed~gnomAD		splice region variant~splice polypyrimidine tract variant~intron variant					-			-			-			-			-			-		ENST00000358505.2
rs1312449691	38095923	1:154772400	1:154772400	A	G/A			-	SNP	dbSNP	Frequency~gnomAD		splice region variant~splice polypyrimidine tract variant~intron variant					-			-			-			-			-			-		ENST00000358505.2
rs1203369792	29338122	1:154772401	1:154772401	A	G/A			-	SNP	dbSNP	Frequency~gnomAD		splice region variant~splice polypyrimidine tract variant~intron variant					-			-			-			-			-			-		ENST00000358505.2
COSV55214355	1161159627	1:154772401	1:154772401	COSMIC_MUTATION	COSMIC_MUTATION			-	somatic SNV	COSMIC	Phenotype_or_Disease		splice region variant~splice polypyrimidine tract variant~intron variant					-			-			-			-			-			-		ENST00000358505.2
rs1650922546	66002459	1:154822081	1:154822081	A	G/A			-	SNP	dbSNP	Frequency~TOPMed~gnomAD		splice region variant~intron variant					-			-			-			-			-			-		ENST00000358505.2
rs34466713	775921	1:154822084	1:154822084-154822085	C	CC/C			-	indel	dbSNP			splice donor 5th base variant~intron variant					-			-			-			-			-			-		ENST00000358505.2
COSV104549263	1161163559	1:154822089	1:154822089	COSMIC_MUTATION	COSMIC_MUTATION			-	somatic SNV	COSMIC	Phenotype_or_Disease		splice region variant~coding sequence variant		30	30		-			-			-			-			-			-		ENST00000358505.2
rs1391743478	44450200	1:154822094	1:154822094	T	C/T			-	SNP	dbSNP	Frequency~gnomAD		missense variant	V/I	29	29	711	tolerated - low confidence	0.71	939	probably damaging	938	18001	likely benign	18	291	likely benign	0.29	601	damaging	0.6		-		ENST00000358505.2
rs760112555	9912327	1:154822099	1:154822099	G	C/G/T			-	SNP	dbSNP	Frequency~ExAC~TOPMed~gnomAD		missense variant	R/P	27	27	1	deleterious - low confidence	0	987	probably damaging	986	29001	likely benign	29	906	likely disease causing	905	969	damaging	968		-		ENST00000358505.2
rs760112555	9912327	1:154822099	1:154822099	T	C/G/T			-	SNP	dbSNP	Frequency~ExAC~TOPMed~gnomAD		missense variant	R/H	27	27	1	deleterious - low confidence	0	991	probably damaging	0.99	25001	likely benign	25	762	likely disease causing	761	962	damaging	961		-		ENST00000358505.2
rs775927958	11150385	1:154822100	1:154822100	A	G/A			-	SNP	dbSNP	Frequency~ExAC~gnomAD		missense variant	R/C	27	27	1	deleterious - low confidence	0	994	probably damaging	993	25001	likely benign	25	849	likely disease causing	848	949	damaging	948		-		ENST00000358505.2
rs760891294	9973398	1:154822102	1:154822102	A	G/A			-	SNP	dbSNP	Frequency~ExAC~gnomAD		missense variant	T/I	26	26	1	deleterious - low confidence	0	366	benign	365	25001	likely benign	25	583	likely disease causing	582	816	damaging	815		-		ENST00000358505.2
rs1171173045	26752931	1:154822103	1:154822103	C	T/C			-	SNP	dbSNP	Frequency~gnomAD		missense variant	T/A	26	26	1001	tolerated - low confidence	1	8	benign	7	19001	likely benign	19	307	likely benign	306	353	tolerated	352		-		ENST00000358505.2
rs764366056	10246099	1:154822112	1:154822112	T	C/T			-	SNP	dbSNP	Frequency~ExAC~TOPMed~gnomAD		missense variant	A/T	23	23	11	deleterious - low confidence	0.01	990	probably damaging	989	24001	likely benign	24	622	likely disease causing	621	844	damaging	843		-		ENST00000358505.2
rs757374968	9697822	1:154822156	1:154822156	T	C/T			-	SNP	dbSNP	Frequency~Phenotype_or_Disease~ExAC~gnomAD	uncertain significance	missense variant	C/Y	8	8	1	deleterious - low confidence	0	991	probably damaging	0.99	27001	likely benign	27	964	likely disease causing	963	970	damaging	969		-		ENST00000358505.2
rs765321692	10320511	1:154822165	1:154822165	A	G/A			-	SNP	dbSNP	Frequency~Phenotype_or_Disease~ExAC~TOPMed	uncertain significance	missense variant	A/V	5	5	1	deleterious - low confidence	0	984	probably damaging	983	25001	likely benign	25	721	likely disease causing	0.72	917	damaging	916		-		ENST00000358505.2
rs754945314	9507318	1:154822171	1:154822171	A	G/A			-	SNP	dbSNP	Frequency~ExAC~gnomAD		missense variant	S/L	3	3	1	deleterious - low confidence	0	969	probably damaging	968	32001	likely deleterious	32	901	likely disease causing	0.9	975	damaging	974		-		ENST00000358505.2
rs1557993123	53415209	1:154822172	1:154822172	G	A/G			-	SNP	dbSNP	Phenotype_or_Disease	uncertain significance	missense variant	S/P	3	3	1	deleterious - low confidence	0	978	probably damaging	977	29001	likely benign	29	882	likely disease causing	881	959	damaging	958		-		ENST00000358505.2
rs142476638	2187012	1:154822173	1:154822173	T	A/T			-	SNP	dbSNP	Frequency~1000Genomes~ESP~ExAC~TOPMed~gnomAD		missense variant	F/L	2	2	1	deleterious - low confidence	0	108	benign	107	24001	likely benign	24	474	likely benign	473	790	damaging	789		-		ENST00000358505.2
rs1650926271	66006152	1:154822176	1:154822176	T	C/T			-	SNP	dbSNP	Frequency		start lost	M/I	1	1	1	deleterious - low confidence	0	718	possibly damaging	717	23001	likely benign	23	452	likely benign	451	760	damaging	759		-		ENST00000358505.2
rs1227114832	31247444	1:154822178	1:154822178	C	T/C			-	SNP	dbSNP	Frequency~gnomAD		start lost	M/V	1	1	1	deleterious - low confidence	0	602	possibly damaging	601	20001	likely benign	20	523	likely disease causing	522	736	damaging	735		-		ENST00000358505.2
rs1650926636	66006511	1:154822181	1:154822181	T	A/T			-	SNP	dbSNP	Frequency~TOPMed		5 prime UTR variant					-			-			-			-			-			-		ENST00000358505.2
rs748029142	8965042	1:154822182	1:154822182	A	G/A			-	SNP	dbSNP	Frequency~ExAC~TOPMed~gnomAD		splice region variant~5 prime UTR variant					-			-			-			-			-			-		ENST00000358505.2
rs1473194402	50968901	1:154822183	1:154822183	A	T/A			-	SNP	dbSNP	Frequency~TOPMed		splice region variant~5 prime UTR variant					-			-			-			-			-			-		ENST00000358505.2
COSV55216687	1161163848	1:154822183	1:154822183	COSMIC_MUTATION	COSMIC_MUTATION			-	somatic SNV	COSMIC	Phenotype_or_Disease		splice region variant~5 prime UTR variant					-			-			-			-			-			-		ENST00000358505.2
COSV55215451	1161163866	1:154822184	1:154822184	COSMIC_MUTATION	COSMIC_MUTATION			-	somatic SNV	COSMIC	Phenotype_or_Disease		splice region variant~5 prime UTR variant					-			-			-			-			-			-		ENST00000358505.2
COSV55217718	1161163880	1:154822184	1:154822184	COSMIC_MUTATION	COSMIC_MUTATION			-	somatic SNV	COSMIC	Phenotype_or_Disease		splice region variant~5 prime UTR variant					-			-			-			-			-			-		ENST00000358505.2
COSV104549199	1161163891	1:154822185	1:154822185	COSMIC_MUTATION	COSMIC_MUTATION			-	somatic SNV	COSMIC	Phenotype_or_Disease		splice acceptor variant					-			-			-			-			-			-		ENST00000358505.2
rs1322427439	38895496	1:154822188	1:154822188	CC	C/CC			-	indel	dbSNP	Frequency~gnomAD		splice region variant~splice polypyrimidine tract variant~intron variant					-			-			-			-			-			-		ENST00000358505.2
rs755860167	9578856	1:154822190	1:154822190	A	G/A			-	SNP	dbSNP	Frequency~ExAC~gnomAD		splice region variant~splice polypyrimidine tract variant~intron variant					-			-			-			-			-			-		ENST00000358505.2
rs1258094278	33734356	1:154822191	1:154822191	C	G/C			-	SNP	dbSNP	Frequency~TOPMed		splice region variant~splice polypyrimidine tract variant~intron variant					-			-			-			-			-			-		ENST00000358505.2
rs1650927374	66007240	1:154822192	1:154822192	T	A/T			-	SNP	dbSNP	Frequency		splice region variant~splice polypyrimidine tract variant~intron variant					-			-			-			-			-			-		ENST00000358505.2
rs1439737187	48292194	1:154859688	1:154859688	T	C/T			-	SNP	dbSNP	Frequency~gnomAD		intron variant					-			-			-			-			-			-		ENST00000358505.2
rs200223771	3767232	1:154859690	1:154859690	T	C/T			-	SNP	dbSNP	Frequency~TOPMed		intron variant					-			-			-			-			-			-		ENST00000358505.2
rs1171657052	26791835	1:154859693	1:154859693	C	A/C			-	SNP	dbSNP	Frequency~gnomAD		intron variant					-			-			-			-			-			-		ENST00000358505.2
rs753646576	9405427	1:154859694	1:154859694	G	C/G/T			-	SNP	dbSNP	Frequency~ExAC~TOPMed~gnomAD		intron variant					-			-			-			-			-			-		ENST00000358505.2
rs753646576	9405427	1:154859694	1:154859694	T	C/G/T			-	SNP	dbSNP	Frequency~ExAC~TOPMed~gnomAD		intron variant					-			-			-			-			-			-		ENST00000358505.2
rs1415787795	46373433	1:154859695	1:154859695	T	C/T			-	SNP	dbSNP	Frequency~gnomAD		intron variant					-			-			-			-			-			-		ENST00000358505.2
COSV55211982	1161167401	1:154859695	1:154859695	COSMIC_MUTATION	COSMIC_MUTATION			-	somatic SNV	COSMIC	Phenotype_or_Disease		intron variant					-			-			-			-			-			-		ENST00000358505.2
rs541371924	5751004	1:154859700	1:154859700	C	T/C			-	SNP	dbSNP	Frequency~ExAC~TOPMed~gnomAD		intron variant					-			-			-			-			-			-		ENST00000358505.2
rs139272077	1980789	1:154859702	1:154859702	T	G/T			-	SNP	dbSNP	Frequency~1000Genomes~ESP~ExAC~TOPMed~gnomAD		intron variant					-			-			-			-			-			-		ENST00000358505.2
rs771451565	10799927	1:154859703	1:154859703	A	G/A			-	SNP	dbSNP	Frequency~ExAC~TOPMed~gnomAD		intron variant					-			-			-			-			-			-		ENST00000358505.2
rs949587411	17071322	1:154859705	1:154859705	T	C/T			-	SNP	dbSNP	Frequency~TOPMed		intron variant					-			-			-			-			-			-		ENST00000358505.2
rs1379239444	43448894	1:154859711	1:154859711	T	A/T			-	SNP	dbSNP	Frequency~gnomAD		intron variant					-			-			-			-			-			-		ENST00000358505.2
rs1653016863	68055317	1:154867944	1:154867944	A	C/A			-	SNP	dbSNP	Frequency~gnomAD		splice donor 5th base variant~intron variant					-			-			-			-			-			-		ENST00000358505.2
rs1159415152	25804804	1:154867945	1:154867945	T	C/T			-	SNP	dbSNP	Frequency~TOPMed~gnomAD		splice donor region variant~intron variant					-			-			-			-			-			-		ENST00000358505.2
rs1653017017	68055468	1:154867948	1:154867948	T	C/T			-	SNP	dbSNP	Frequency~gnomAD		splice donor variant					-			-			-			-			-			-		ENST00000358505.2
rs1653017099	68055549	1:154867949	1:154867949	A	C/A/T			-	SNP	dbSNP	Frequency~TOPMed		splice region variant~5 prime UTR variant					-			-			-			-			-			-		ENST00000358505.2
rs1653017099	68055549	1:154867949	1:154867949	T	C/A/T			-	SNP	dbSNP	Frequency~TOPMed		splice region variant~5 prime UTR variant					-			-			-			-			-			-		ENST00000358505.2
COSV99677643	1161148721	1:154707668	1:154707668	COSMIC_MUTATION	COSMIC_MUTATION			-	somatic SNV	COSMIC	Phenotype_or_Disease		3 prime UTR variant					-			-			-			-			-			-		ENST00000361147.8
rs1699991127	83103615	1:154707677	1:154707677	C	T/C			-	SNP	dbSNP	Frequency~TOPMed~gnomAD		3 prime UTR variant					-			-			-			-			-			-		ENST00000361147.8
rs534261428	5191928	1:154707678	1:154707678	A	G/A			-	SNP	dbSNP	Frequency~1000Genomes		3 prime UTR variant					-			-			-			-			-			-		ENST00000361147.8
rs1699993076	83103658	1:154707782	1:154707782	G	T/G			-	SNP	dbSNP	Frequency		3 prime UTR variant					-			-			-			-			-			-		ENST00000361147.8
rs1003338170	21294794	1:154707783	1:154707783	G	A/G			-	SNP	dbSNP			3 prime UTR variant					-			-			-			-			-			-		ENST00000361147.8
rs1699993161	83103661	1:154707784	1:154707784	C	A/C			-	SNP	dbSNP	Frequency~TOPMed		3 prime UTR variant					-			-			-			-			-			-		ENST00000361147.8
rs1699996357	83103735	1:154707980	1:154707980	T	C/T			-	SNP	dbSNP	Frequency		missense variant	C/Y	426	426	1	deleterious - low confidence	0	1	unknown	0	23001	likely benign	23	469	likely benign	468	773	damaging	772		-		ENST00000361147.8
rs1699996477	83103738	1:154707986	1:154707986	G	C/G			-	SNP	dbSNP	Frequency~TOPMed		missense variant	S/T	424	424	1	deleterious - low confidence	0	1	unknown	0	23001	likely benign	23	360	likely benign	359	788	damaging	787		-		ENST00000361147.8
rs574750243	8372259	1:154707992	1:154707992	T	C/T			-	SNP	dbSNP	Frequency~1000Genomes~ExAC~TOPMed~gnomAD		missense variant	S/N	422	422	1	deleterious - low confidence	0	22	benign	21	24001	likely benign	24	397	likely benign	396	875	damaging	874		-		ENST00000361147.8
rs1699996606	83103740	1:154707996	1:154707996	A	T/A/C			-	SNP	dbSNP	Frequency~TOPMed		missense variant	T/S	421	421	11	deleterious - low confidence	0.01	1	benign	0	23001	likely benign	23	418	likely benign	417	723	damaging	722		-		ENST00000361147.8
rs1699996606	83103740	1:154707996	1:154707996	C	T/A/C			-	SNP	dbSNP	Frequency~TOPMed		missense variant	T/A	421	421	11	deleterious - low confidence	0.01	1	benign	0	23001	likely benign	23	477	likely benign	476	732	damaging	731		-		ENST00000361147.8
rs996024923	20721068	1:154707999	1:154707999	T	A/T			-	SNP	dbSNP	Frequency~TOPMed		missense variant	Y/N	420	420	301	tolerated - low confidence	0.3	1	benign	0	22001	likely benign	22	369	likely benign	368	641	damaging	0.64		-		ENST00000361147.8
rs144072589	2289579	1:154708001	1:154708001	A	G/A/C			-	SNP	dbSNP	Frequency~ESP~ExAC~TOPMed~gnomAD		missense variant	P/L	419	419	1	deleterious - low confidence	0	1	benign	0	26001	likely benign	26	464	likely benign	463	866	damaging	865		-		ENST00000361147.8
rs144072589	2289579	1:154708001	1:154708001	C	G/A/C			-	SNP	dbSNP	Frequency~ESP~ExAC~TOPMed~gnomAD		missense variant	P/R	419	419	1	deleterious - low confidence	0	1	benign	0	26001	likely benign	26	507	likely disease causing	506	894	damaging	893		-		ENST00000361147.8
rs201808409	3880705	1:154708002	1:154708002	C	G/C			-	SNP	dbSNP	Frequency~1000Genomes		missense variant	P/A	419	419	1	deleterious - low confidence	0	1	benign	0	23001	likely benign	23	383	likely benign	382	771	damaging	0.77		-		ENST00000361147.8
rs774384644	11029394	1:154708007	1:154708007	A	G/A			-	SNP	dbSNP	Frequency~ExAC~TOPMed~gnomAD		missense variant	P/L	417	417	1	deleterious - low confidence	0	1	benign	0	24001	likely benign	24	418	likely benign	417	856	damaging	855		-		ENST00000361147.8
COSV99679195	1161149251	1:154708021	1:154708021	COSMIC_MUTATION	COSMIC_MUTATION			-	somatic SNV	COSMIC	Phenotype_or_Disease		coding sequence variant		412	412		-			-			-			-			-			-		ENST00000361147.8
rs920992562	14822157	1:154708025	1:154708025	T	A/T			-	SNP	dbSNP	Frequency~TOPMed~gnomAD		missense variant	V/D	411	411	1	deleterious - low confidence	0	692	possibly damaging	691	28001	likely benign	28	385	likely benign	384	698	damaging	697		-		ENST00000361147.8
rs764160677	10229924	1:154708026	1:154708026	A	C/A			-	SNP	dbSNP	Frequency~Phenotype_or_Disease~ExAC~TOPMed~gnomAD	uncertain significance	missense variant	V/F	411	411	51	deleterious - low confidence	0.05	772	possibly damaging	771	27001	likely benign	27	408	likely benign	407	517	damaging	516		-		ENST00000361147.8
COSV105057170	1161149273	1:154708026	1:154708026	COSMIC_MUTATION	COSMIC_MUTATION			-	somatic SNV	COSMIC	Phenotype_or_Disease		coding sequence variant		411	411		-			-			-			-			-			-		ENST00000361147.8
COSV55219302	1161149298	1:154708027	1:154708027	COSMIC_MUTATION	COSMIC_MUTATION			-	somatic SNV	COSMIC	Phenotype_or_Disease		coding sequence variant		410	410		-			-			-			-			-			-		ENST00000361147.8
COSV99679020	1161149309	1:154708028	1:154708028	COSMIC_MUTATION	COSMIC_MUTATION			-	somatic SNV	COSMIC	Phenotype_or_Disease		coding sequence variant		410	410		-			-			-			-			-			-		ENST00000361147.8
COSV55214046	1161149327	1:154708029	1:154708029	COSMIC_MUTATION	COSMIC_MUTATION			-	somatic SNV	COSMIC	Phenotype_or_Disease		coding sequence variant		410	410		-			-			-			-			-			-		ENST00000361147.8
rs76925601	1306701	1:154708031	1:154708031	G	A/G			-	SNP	dbSNP	Frequency~ESP~ExAC~TOPMed~gnomAD		missense variant	I/T	409	409	91	tolerated - low confidence	0.09	61	benign	0.06	23001	likely benign	23	357	likely benign	356	650	damaging	649		-		ENST00000361147.8
rs1435992851	47991827	1:154708041	1:154708041	T	C/T			-	SNP	dbSNP	Frequency~TOPMed		missense variant	D/N	406	406	201	tolerated - low confidence	0.2	229	benign	228	24001	likely benign	24	373	likely benign	372	732	damaging	731		-		ENST00000361147.8
rs200865416	3813230	1:154708047	1:154708047	C	T/C			-	SNP	dbSNP	Frequency~1000Genomes~ExAC~TOPMed~gnomAD		missense variant	I/V	404	404	91	tolerated - low confidence	0.09	4	benign	3	1	likely benign	0	328	likely benign	327	567	damaging	566		-		ENST00000361147.8
rs763748485	10197534	1:154708049	1:154708049	A	G/A			-	SNP	dbSNP	Frequency~ExAC~TOPMed~gnomAD		missense variant	P/L	403	403	31	deleterious - low confidence	0.03	4	benign	3	21001	likely benign	21	260	likely benign	259	779	damaging	778		-		ENST00000361147.8
rs967553480	18484158	1:154708050	1:154708050	A	G/A/C			-	SNP	dbSNP	Frequency~TOPMed~gnomAD		missense variant	P/S	403	403	81	tolerated - low confidence	0.08	90	benign	89	21001	likely benign	21	324	likely benign	323	770	damaging	769		-		ENST00000361147.8
rs967553480	18484158	1:154708050	1:154708050	C	G/A/C			-	SNP	dbSNP	Frequency~TOPMed~gnomAD		missense variant	P/A	403	403	21	deleterious - low confidence	0.02	61	benign	0.06	20001	likely benign	20	298	likely benign	297	791	damaging	0.79		-		ENST00000361147.8
rs1268293186	34552871	1:154708052	1:154708052	A	G/A			-	SNP	dbSNP	Frequency~gnomAD		missense variant	T/I	402	402	1	deleterious - low confidence	0	243	benign	242	22001	likely benign	22	300	likely benign	299	783	damaging	782		-		ENST00000361147.8
rs1699998090	83103752	1:154708056	1:154708056	T	G/T			-	SNP	dbSNP	Frequency~TOPMed		missense variant	H/N	401	401	101	tolerated - low confidence	0.1	42	benign	41	20001	likely benign	20	333	likely benign	332	740	damaging	739		-		ENST00000361147.8
rs753486219	9392847	1:154708058	1:154708058	C	G/C			-	SNP	dbSNP	Frequency~ExAC~TOPMed~gnomAD		missense variant	T/S	400	400	231	tolerated - low confidence	0.23	1	benign	0	15001	likely benign	15	282	likely benign	281	558	damaging	557		-		ENST00000361147.8
rs1699998217	83103755	1:154708061	1:154708061	T	G/T			-	SNP	dbSNP	Frequency~gnomAD		missense variant	T/N	399	399	81	tolerated - low confidence	0.08	62	benign	61	25001	likely benign	25	280	likely benign	279	740	damaging	739		-		ENST00000361147.8
rs1571196654	55209427	1:154708062	1:154708062	G	T/G			-	SNP	dbSNP	Frequency		missense variant	T/P	399	399	161	tolerated - low confidence	0.16	196	benign	195	18001	likely benign	18	406	likely benign	405	719	damaging	718		-		ENST00000361147.8
rs1214606699	30241889	1:154708064	1:154708064	T	C/T			-	SNP	dbSNP	Frequency~gnomAD		missense variant	G/D	398	398	21	deleterious - low confidence	0.02	225	benign	224	24001	likely benign	24	343	likely benign	342	744	damaging	743		-		ENST00000361147.8
rs2101754196	87223557	1:154708065	1:154708065	A	C/A			-	SNP	dbSNP	Phenotype_or_Disease	uncertain significance	missense variant	G/C	398	398	11	deleterious - low confidence	0.01	794	possibly damaging	793	26001	likely benign	26	319	likely benign	318	794	damaging	793		-		ENST00000361147.8
rs1571196673	55209446	1:154708067	1:154708067	C	A/C			-	SNP	dbSNP	Frequency		missense variant	V/G	397	397	171	tolerated - low confidence	0.17	2	benign	1	21001	likely benign	21	314	likely benign	313	640	damaging	639		-		ENST00000361147.8
rs756801201	9652851	1:154708070	1:154708070	A	G/A			-	SNP	dbSNP	Frequency~ExAC~gnomAD		missense variant	A/V	396	396	31	deleterious - low confidence	0.03	130	benign	129	22001	likely benign	22	298	likely benign	297	650	damaging	649		-		ENST00000361147.8
rs978522766	19346298	1:154708071	1:154708071	A	C/A			-	SNP	dbSNP	Frequency~TOPMed~gnomAD		missense variant	A/S	396	396	71	tolerated - low confidence	0.07	8	benign	7	15001	likely benign	15	204	likely benign	203	574	damaging	573		-		ENST00000361147.8
rs1571196686	55209459	1:154708073	1:154708073	C	A/C			-	SNP	dbSNP	Frequency		missense variant	V/G	395	395	91	tolerated - low confidence	0.09	61	benign	0.06	22001	likely benign	22	290	likely benign	289	752	damaging	751		-		ENST00000361147.8
rs1381597874	43637699	1:154708082	1:154708082	A	C/A/T			-	SNP	dbSNP	Frequency~TOPMed~gnomAD		missense variant	G/V	392	392	71	tolerated - low confidence	0.07	90	benign	89	19001	likely benign	19	462	likely benign	461	781	damaging	0.78		-		ENST00000361147.8
rs1381597874	43637699	1:154708082	1:154708082	T	C/A/T			-	SNP	dbSNP	Frequency~TOPMed~gnomAD		missense variant	G/D	392	392	471	tolerated - low confidence	0.47	6	benign	5	20001	likely benign	20	423	likely benign	422	746	damaging	745		-		ENST00000361147.8
rs374192381	4372358	1:154708083	1:154708083	G	C/G			-	SNP	dbSNP	Frequency~ESP~ExAC~TOPMed~gnomAD		missense variant	G/R	392	392	11	deleterious - low confidence	0.01	6	benign	5	24001	likely benign	24	436	likely benign	435	814	damaging	813		-		ENST00000361147.8
rs377688678	4613140	1:154708085	1:154708085	T	C/T			-	SNP	dbSNP	Frequency~ESP~ExAC~TOPMed~gnomAD		missense variant	R/Q	391	391	11	deleterious - low confidence	0.01	80	benign	79	26001	likely benign	26	378	likely benign	377	729	damaging	728		-		ENST00000361147.8
rs1557934781	53357271	1:154708086	1:154708086-154708088	GG	GGG/GG			-	indel	dbSNP	Frequency		frameshift variant	AR/AX	390	390-391		-			-			-			-			-			-		ENST00000361147.8
rs1193116792	28513921	1:154708086	1:154708086	A	G/A			-	SNP	dbSNP	Frequency~gnomAD		missense variant	R/W	391	391	1	deleterious - low confidence	0	431	benign	0.43	26001	likely benign	26	583	likely disease causing	582	810	damaging	809		-		ENST00000361147.8
rs756664099	9642144	1:154708089	1:154708089	T	C/T			-	SNP	dbSNP			missense variant	A/T	390	390	211	tolerated - low confidence	0.21	180	benign	179	21001	likely benign	21	378	likely benign	377	656	damaging	655		-		ENST00000361147.8
rs1240792645	32346128	1:154708090	1:154708090	A	C/A			-	SNP	dbSNP	Frequency~gnomAD		missense variant	E/D	389	389	11	deleterious - low confidence	0.01	305	benign	304	22001	likely benign	22	348	likely benign	347	791	damaging	0.79		-		ENST00000361147.8
rs2101754269	87223631	1:154708092	1:154708092	T	C/T			-	SNP	dbSNP	Phenotype_or_Disease	uncertain significance	missense variant	E/K	389	389	1	deleterious - low confidence	0	237	benign	236	25001	likely benign	25	476	likely benign	475	819	damaging	818		-		ENST00000361147.8
rs1699999251	83103771	1:154708093	1:154708093	C	G/C			-	SNP	dbSNP	Frequency~TOPMed		missense variant	I/M	388	388	381	tolerated - low confidence	0.38	19	benign	18	1	likely benign	0	294	likely benign	293	591	damaging	0.59		-		ENST00000361147.8
rs1476448239	51229374	1:154708094	1:154708094	G	A/G			-	SNP	dbSNP	Frequency~gnomAD		missense variant	I/T	388	388	91	tolerated - low confidence	0.09	11	benign	0.01	14001	likely benign	14	283	likely benign	282	640	damaging	639		-		ENST00000361147.8
rs1445634628	48764089	1:154708098	1:154708098	C	T/C			-	SNP	dbSNP	Frequency~TOPMed		missense variant	I/V	387	387	321	tolerated - low confidence	0.32	1	benign	0	1	likely benign	0	243	likely benign	242	415	tolerated	414		-		ENST00000361147.8
rs149440400	2634272	1:154708110	1:154708110-154708125	GCTGCTGCTGCTG	GCTGCTGCTGCTGCTG/GCTGCTGCTGCTG/GCTGCTGCTGCTGCTGCTG			-	indel	dbSNP	Frequency~1000Genomes~ExAC~TOPMed~gnomAD		inframe deletion	QQQQQL/QQQQL	378	378-383		-			-			-			-			-			-		ENST00000361147.8
rs149440400	2634272	1:154708110	1:154708110-154708125	GCTGCTGCTGCTGCTGCTG	GCTGCTGCTGCTGCTG/GCTGCTGCTGCTG/GCTGCTGCTGCTGCTGCTG			-	indel	dbSNP	Frequency~1000Genomes~ExAC~TOPMed~gnomAD		inframe insertion	QQQQQL/QQQQQQL	378	378-383		-			-			-			-			-			-		ENST00000361147.8
rs1489335578	52260732	1:154708121	1:154708121	C	T/C			-	SNP	dbSNP	Frequency~TOPMed~gnomAD		missense variant	Q/R	379	379	1	deleterious - low confidence	0	91	benign	0.09	24001	likely benign	24	676	likely disease causing	675	917	damaging	916		-		ENST00000361147.8
rs1699999954	83103780	1:154708122	1:154708122-154708129	GCTGGCGCTGGCGC	GCTGGCGC/GCTGGCGCTGGCGC			-	indel	dbSNP	Frequency~TOPMed~gnomAD		protein altering variant	LRQQ/LRQRQQ	376	376-379		-			-			-			-			-			-		ENST00000361147.8
rs1278239029	35349470	1:154708125	1:154708125-154708128	GGCGGCG	GGCG/GGCGGCG			-	indel	dbSNP	Frequency~TOPMed~gnomAD		inframe insertion	RQ/RRQ	377	377-378		-			-			-			-			-			-		ENST00000361147.8
rs1167358894	26444633	1:154708127	1:154708127	A	C/A/T			-	SNP	dbSNP	Frequency~TOPMed~gnomAD		missense variant	R/L	377	377	11	deleterious - low confidence	0.01	8	benign	7	24001	likely benign	24	319	likely benign	318	820	damaging	819		-		ENST00000361147.8
rs1167358894	26444633	1:154708127	1:154708127	T	C/A/T			-	SNP	dbSNP	Frequency~TOPMed~gnomAD		missense variant	R/H	377	377	1	deleterious - low confidence	0	703	possibly damaging	702	22001	likely benign	22	412	likely benign	411	910	damaging	909		-		ENST00000361147.8
rs1209698715	29847416	1:154708128	1:154708128	A	G/A			-	SNP	dbSNP	Frequency~gnomAD		missense variant	R/C	377	377	11	deleterious - low confidence	0.01	825	possibly damaging	824	31001	likely deleterious	31	486	likely benign	485	913	damaging	912		-		ENST00000361147.8
rs1218890443	30585957	1:154708133	1:154708133	T	G/T			-	SNP	dbSNP	Frequency~TOPMed~gnomAD		missense variant	T/N	375	375	1	deleterious - low confidence	0	794	possibly damaging	793	23001	likely benign	23	375	likely benign	374	883	damaging	882		-		ENST00000361147.8
rs1571196847	55209620	1:154708134	1:154708134	G	T/G			-	SNP	dbSNP	Frequency		missense variant	T/P	375	375	1	deleterious - low confidence	0	794	possibly damaging	793	22001	likely benign	22	617	likely disease causing	616	865	damaging	864		-		ENST00000361147.8
rs1571196862	55209635	1:154708136	1:154708136	G	T/G			-	SNP	dbSNP	Frequency		missense variant	D/A	374	374	471	tolerated - low confidence	0.47	8	benign	7	24001	likely benign	24	319	likely benign	318	690	damaging	689		-		ENST00000361147.8
rs371429880	4182075	1:154708139	1:154708139	A	G/A			-	SNP	dbSNP	Frequency~ESP~TOPMed~gnomAD		missense variant	A/V	373	373	61	tolerated - low confidence	0.06	184	benign	183	23001	likely benign	23	402	likely benign	401	767	damaging	766		-		ENST00000361147.8
rs1431362926	47620717	1:154708151	1:154708151	A	G/A/T			-	SNP	dbSNP	Frequency~gnomAD		missense variant	P/L	369	369	1	deleterious - low confidence	0	985	probably damaging	984	29001	likely benign	29	885	likely disease causing	884	962	damaging	961		-		ENST00000361147.8
rs1431362926	47620717	1:154708151	1:154708151	T	G/A/T			-	SNP	dbSNP	Frequency~gnomAD		missense variant	P/Q	369	369	1	deleterious - low confidence	0	998	probably damaging	997	28001	likely benign	28	869	likely disease causing	868	962	damaging	961		-		ENST00000361147.8
rs1283136274	35742737	1:154708152	1:154708152	T	G/T			-	SNP	dbSNP	Frequency~gnomAD		missense variant	P/T	369	369	1	deleterious - low confidence	0	997	probably damaging	996	26001	likely benign	26	908	likely disease causing	907	962	damaging	961		-		ENST00000361147.8
rs1700001770	83103804	1:154708155	1:154708155	C	G/C			-	SNP	dbSNP	Frequency		missense variant	L/V	368	368	1	deleterious - low confidence	0	995	probably damaging	994	24001	likely benign	24	770	likely disease causing	769	954	damaging	953		-		ENST00000361147.8
rs773185644	10935733	1:154708158	1:154708158	G	A/G/T			-	SNP	dbSNP	Frequency~ExAC~gnomAD		missense variant	S/P	367	367	1	deleterious - low confidence	0	794	possibly damaging	793	24001	likely benign	24	620	likely disease causing	619	875	damaging	874		-		ENST00000361147.8
rs773185644	10935733	1:154708158	1:154708158	T	A/G/T			-	SNP	dbSNP	Frequency~ExAC~gnomAD		missense variant	S/T	367	367	141	tolerated - low confidence	0.14	75	benign	74	18001	likely benign	18	342	likely benign	341	681	damaging	0.68		-		ENST00000361147.8
rs201738401	3875741	1:154708160	1:154708160	G	T/G			-	SNP	dbSNP	Frequency~1000Genomes~ExAC~TOPMed~gnomAD		missense variant	N/T	366	366	31	deleterious - low confidence	0.03	24	benign	23	21001	likely benign	21	328	likely benign	327	739	damaging	738		-		ENST00000361147.8
rs543914524	5951184	1:154708170	1:154708170	A	C/A/T			-	SNP	dbSNP	Frequency~1000Genomes~ExAC~TOPMed~gnomAD		missense variant	A/S	363	363	171	tolerated - low confidence	0.17	22	benign	21	17001	likely benign	17	339	likely benign	338	692	damaging	691		-		ENST00000361147.8
rs543914524	5951184	1:154708170	1:154708170	T	C/A/T			-	SNP	dbSNP	Frequency~1000Genomes~ExAC~TOPMed~gnomAD		missense variant	A/T	363	363	131	tolerated - low confidence	0.13	22	benign	21	19001	likely benign	19	339	likely benign	338	760	damaging	759		-		ENST00000361147.8
rs1571196932	55209705	1:154708173	1:154708173	G	T/G			-	SNP	dbSNP	Frequency		missense variant	T/P	362	362	11	deleterious - low confidence	0.01	488	possibly damaging	487	17001	likely benign	17	563	likely disease causing	562	746	damaging	745		-		ENST00000361147.8
rs61811431	1023660	1:154708175	1:154708175	T	A/T			-	SNP	dbSNP			missense variant	L/H	361	361	1	deleterious - low confidence	0	988	probably damaging	987	28001	likely benign	28	828	likely disease causing	827	962	damaging	961		-		ENST00000361147.8
rs1204872676	29459057	1:154708179	1:154708179	C	G/C			-	SNP	dbSNP	Frequency~gnomAD		missense variant	H/D	360	360	21	deleterious - low confidence	0.02	1	benign	0	22001	likely benign	22	396	likely benign	395	668	damaging	667		-		ENST00000361147.8
rs1449279449	49055182	1:154708187	1:154708187	C	T/C			-	SNP	dbSNP	Frequency~gnomAD		missense variant	K/R	357	357	231	tolerated - low confidence	0.23	38	benign	37	24001	likely benign	24	356	likely benign	355	834	damaging	833		-		ENST00000361147.8
rs763846307	10205191	1:154708190	1:154708190	A	G/A			-	SNP	dbSNP	Frequency~ExAC~TOPMed~gnomAD		missense variant	S/L	356	356	1	deleterious - low confidence	0	144	benign	143	25001	likely benign	25	357	likely benign	356	740	damaging	739		-		ENST00000361147.8
rs1700002531	83103819	1:154708191	1:154708191	G	A/G			-	SNP	dbSNP	Frequency		missense variant	S/P	356	356	1	deleterious - low confidence	0	406	benign	405	21001	likely benign	21	560	likely disease causing	559	718	damaging	717		-		ENST00000361147.8
rs1474235878	51053019	1:154708205	1:154708205	G	A/G			-	SNP	dbSNP	Frequency~gnomAD		missense variant	I/T	351	351	21	deleterious - low confidence	0.02	890	possibly damaging	889	24001	likely benign	24	836	likely disease causing	835	955	damaging	954		-		ENST00000361147.8
rs776316771	11181079	1:154708209	1:154708209	C	G/C			-	SNP	dbSNP	Frequency~ExAC~gnomAD		missense variant	Q/E	350	350	1	deleterious - low confidence	0	213	benign	212	24001	likely benign	24	514	likely disease causing	513	880	damaging	879		-		ENST00000361147.8
rs1469459005	50670166	1:154708217	1:154708217	C	A/C			-	SNP	dbSNP	Frequency~gnomAD		missense variant	L/R	347	347	1	deleterious - low confidence	0	313	benign	312	29001	likely benign	29	801	likely disease causing	0.8	952	damaging	951		-		ENST00000361147.8
rs1700002987	83103828	1:154708220	1:154708220	G	T/G			-	SNP	dbSNP	Frequency		missense variant	D/A	346	346	1	deleterious - low confidence	0	32	benign	31	25001	likely benign	25	574	likely disease causing	573	767	damaging	766		-		ENST00000361147.8
rs1700003058	83103830	1:154708222	1:154708222	G	T/G			-	SNP	dbSNP	Frequency		missense variant	E/D	345	345	1	deleterious - low confidence	0	110	benign	109	21001	likely benign	21	569	likely disease causing	568	925	damaging	924		-		ENST00000361147.8
rs761396508	10013178	1:154708223	1:154708223	A	T/A			-	SNP	dbSNP	Frequency~ExAC~TOPMed~gnomAD		missense variant	E/V	345	345	1	deleterious - low confidence	0	959	probably damaging	958	32001	likely deleterious	32	847	likely disease causing	846	954	damaging	953		-		ENST00000361147.8
rs1423319449	46977901	1:154708229	1:154708229	T	C/T			-	SNP	dbSNP	Frequency~TOPMed~gnomAD		missense variant	R/Q	343	343	1	deleterious - low confidence	0	217	benign	216	25001	likely benign	25	599	likely disease causing	598	944	damaging	943		-		ENST00000361147.8
rs764907068	10288152	1:154708230	1:154708230	C	G/C/T			-	SNP	dbSNP	Frequency~ExAC~gnomAD		missense variant	R/G	343	343	1	deleterious - low confidence	0	752	possibly damaging	751	26001	likely benign	26	763	likely disease causing	762	950	damaging	949		-		ENST00000361147.8
rs764907068	10288152	1:154708230	1:154708230	T	G/C/T			-	SNP	dbSNP	Frequency~ExAC~gnomAD		synonymous variant	R	343	343		-			-			-			-			-			-		ENST00000361147.8
rs927916560	15367392	1:154708235	1:154708235	C	T/C			-	SNP	dbSNP	Frequency~gnomAD		missense variant	N/S	341	341	21	deleterious - low confidence	0.02	56	benign	55	23001	likely benign	23	364	likely benign	363	735	damaging	734		-		ENST00000361147.8
rs950244144	17122962	1:154708258	1:154708258	G	C/G			-	SNP	dbSNP	Frequency~TOPMed~gnomAD		missense variant	M/I	333	333	1	deleterious - low confidence	0	31	benign	0.03	24001	likely benign	24	723	likely disease causing	722	945	damaging	944		-		ENST00000361147.8
rs757871783	9736785	1:154708259	1:154708259	G	A/G			-	SNP	dbSNP	Frequency~ExAC		missense variant	M/T	333	333	1	deleterious - low confidence	0	91	benign	0.09	24001	likely benign	24	845	likely disease causing	844	936	damaging	935		-		ENST00000361147.8
rs2101754565	87223926	1:154708268	1:154708268	C	T/C			-	SNP	dbSNP	Frequency		missense variant	Q/R	330	330	11	deleterious - low confidence	0.01	995	probably damaging	994	27001	likely benign	27	959	likely disease causing	958	968	damaging	967		-		ENST00000361147.8
rs2101754572	87223933	1:154708269	1:154708269	T	G/T			-	SNP	dbSNP			missense variant	Q/K	330	330	1	deleterious - low confidence	0	989	probably damaging	988	27001	likely benign	27	940	likely disease causing	939	972	damaging	971		-		ENST00000361147.8
COSV99679640	1161150239	1:154708270	1:154708270	COSMIC_MUTATION	COSMIC_MUTATION			-	somatic SNV	COSMIC	Phenotype_or_Disease		splice region variant~coding sequence variant		329	329		-			-			-			-			-			-		ENST00000361147.8
rs1700120313	83106130	1:154713456	1:154713456	G	C/G			-	SNP	dbSNP	Frequency~TOPMed		splice region variant~intron variant					-			-			-			-			-			-		ENST00000361147.8
rs775447249	11112715	1:154713460	1:154713460	G	T/G			-	SNP	dbSNP	Frequency~ExAC~gnomAD		splice donor region variant~intron variant					-			-			-			-			-			-		ENST00000361147.8
rs1700120411	83106132	1:154713461	1:154713461	T	C/T			-	SNP	dbSNP	Frequency~TOPMed		splice donor region variant~intron variant					-			-			-			-			-			-		ENST00000361147.8
COSV99677600	1161150813	1:154713461	1:154713461	COSMIC_MUTATION	COSMIC_MUTATION			-	somatic SNV	COSMIC	Phenotype_or_Disease		splice donor region variant~intron variant					-			-			-			-			-			-		ENST00000361147.8
COSV55226097	1161150832	1:154713464	1:154713464	COSMIC_MUTATION	COSMIC_MUTATION			-	somatic SNV	COSMIC	Phenotype_or_Disease		splice region variant~coding sequence variant		328	328		-			-			-			-			-			-		ENST00000361147.8
COSV55212915	1161150847	1:154713466	1:154713466	COSMIC_MUTATION	COSMIC_MUTATION			-	somatic SNV	COSMIC	Phenotype_or_Disease		splice region variant~coding sequence variant		328	328		-			-			-			-			-			-		ENST00000361147.8
rs1414628428	46280808	1:154713469	1:154713469	C	A/C			-	SNP	dbSNP	Frequency~gnomAD		missense variant	S/A	327	327	591	tolerated - low confidence	0.59	2	benign	1	18001	likely benign	18	304	likely benign	303	466	tolerated	465		-		ENST00000361147.8
rs1557937420	53359829	1:154713478	1:154713478	T	C/T			-	SNP	dbSNP			missense variant	V/M	324	324	1	deleterious - low confidence	0	568	possibly damaging	567	26001	likely benign	26	832	likely disease causing	831	966	damaging	965		-		ENST00000361147.8
rs768533962	10572106	1:154713493	1:154713493	C	G/C			-	SNP	dbSNP	Frequency~ExAC~TOPMed		missense variant	Q/E	319	319	1	deleterious - low confidence	0	463	possibly damaging	462	23001	likely benign	23	815	likely disease causing	814	958	damaging	957		-		ENST00000361147.8
rs776442774	11190901	1:154713498	1:154713498	T	C/T			-	SNP	dbSNP	Frequency~ExAC~gnomAD		missense variant	S/N	317	317	621	tolerated - low confidence	0.62	4	benign	3	12001	likely benign	12	410	likely benign	409	698	damaging	697		-		ENST00000361147.8
rs2101761838	87231177	1:154713499	1:154713499	C	T/C			-	SNP	dbSNP	Frequency		missense variant	S/G	317	317	1	deleterious - low confidence	0	144	benign	143	23001	likely benign	23	574	likely disease causing	573	826	damaging	825		-		ENST00000361147.8
rs1700121174	83106146	1:154713514	1:154713514	T	C/T			-	SNP	dbSNP	Frequency~TOPMed		missense variant	E/K	312	312	1	deleterious - low confidence	0	730	possibly damaging	729	23001	likely benign	23	862	likely disease causing	861	935	damaging	934		-		ENST00000361147.8
rs1389378310	44261007	1:154713517	1:154713517	G	T/G			-	SNP	dbSNP	Frequency~gnomAD		missense variant	M/L	311	311	1	deleterious - low confidence	0	19	benign	18	23001	likely benign	23	745	likely disease causing	744	906	damaging	905		-		ENST00000361147.8
rs201207460	3837607	1:154713519	1:154713519	C	T/C			-	SNP	dbSNP	Frequency~ExAC~TOPMed~gnomAD		missense variant	K/R	310	310	11	deleterious - low confidence	0.01	325	benign	324	25001	likely benign	25	828	likely disease causing	827	939	damaging	938		-		ENST00000361147.8
rs371805423	4208022	1:154713523	1:154713523	T	C/T			-	SNP	dbSNP	Frequency~ESP~ExAC~TOPMed~gnomAD		missense variant	V/I	309	309	1	deleterious - low confidence	0	648	possibly damaging	647	22001	likely benign	22	725	likely disease causing	724	959	damaging	958		-		ENST00000361147.8
rs150313898	2690113	1:154713524	1:154713524	A	G/A/T			-	SNP	dbSNP	Frequency~1000Genomes~ExAC~TOPMed~gnomAD		synonymous variant	S	308	308		-			-			-			-			-			-		ENST00000361147.8
rs150313898	2690113	1:154713524	1:154713524	T	G/A/T			-	SNP	dbSNP	Frequency~1000Genomes~ExAC~TOPMed~gnomAD		missense variant	S/R	308	308	11	deleterious - low confidence	0.01	19	benign	18	23001	likely benign	23	328	likely benign	327	538	damaging	537		-		ENST00000361147.8
COSV99676999	1161151135	1:154713534	1:154713534	COSMIC_MUTATION	COSMIC_MUTATION			-	somatic SNV	COSMIC	Phenotype_or_Disease		splice acceptor variant					-			-			-			-			-			-		ENST00000361147.8
rs375178457	4440031	1:154713536	1:154713536	A	G/A			-	SNP	dbSNP	Frequency~ESP~ExAC~TOPMed~gnomAD		splice region variant~splice polypyrimidine tract variant~intron variant					-			-			-			-			-			-		ENST00000361147.8
rs1700121725	83106156	1:154713540	1:154713540	C	G/C			-	SNP	dbSNP	Frequency~TOPMed		splice region variant~splice polypyrimidine tract variant~intron variant					-			-			-			-			-			-		ENST00000361147.8
rs546611839	6163203	1:154713541	1:154713541	A	G/A/T			-	SNP	dbSNP	Frequency~1000Genomes~ExAC~TOPMed~gnomAD		splice region variant~splice polypyrimidine tract variant~intron variant					-			-			-			-			-			-		ENST00000361147.8
rs546611839	6163203	1:154713541	1:154713541	T	G/A/T			-	SNP	dbSNP	Frequency~1000Genomes~ExAC~TOPMed~gnomAD		splice region variant~splice polypyrimidine tract variant~intron variant					-			-			-			-			-			-		ENST00000361147.8
COSV99678220	1161151528	1:154714876	1:154714876	COSMIC_MUTATION	COSMIC_MUTATION			-	somatic SNV	COSMIC	Phenotype_or_Disease		splice region variant~coding sequence variant		305	305		-			-			-			-			-			-		ENST00000361147.8
rs774027041	11001386	1:154714916	1:154714916	G	C/G			-	SNP	dbSNP	Frequency~ExAC~gnomAD		missense variant	V/L	292	292	1	deleterious - low confidence	0	375	benign	374	22001	likely benign	22	802	likely disease causing	801	954	damaging	953		-		ENST00000361147.8
rs1213266406	30133783	1:154714922	1:154714922	T	C/T			-	SNP	dbSNP	Frequency~Phenotype_or_Disease~gnomAD	uncertain significance	missense variant	A/T	290	290	1	deleterious - low confidence	0	32	benign	31	23001	likely benign	23	457	likely benign	456	857	damaging	856		-		ENST00000361147.8
rs759048436	9828977	1:154714923	1:154714923	G	A/G/T			-	SNP	dbSNP	Frequency~ExAC~gnomAD		synonymous variant	H	289	289		-			-			-			-			-			-		ENST00000361147.8
rs759048436	9828977	1:154714923	1:154714923	T	A/G/T			-	SNP	dbSNP	Frequency~ExAC~gnomAD		missense variant	H/Q	289	289	1	deleterious - low confidence	0	35	benign	34	15001	likely benign	15	549	likely disease causing	548	852	damaging	851		-		ENST00000361147.8
rs1435063037	47917748	1:154714924	1:154714924	C	T/C			-	SNP	dbSNP	Frequency		missense variant	H/R	289	289	1	deleterious - low confidence	0	31	benign	0.03	24001	likely benign	24	723	likely disease causing	722	907	damaging	906		-		ENST00000361147.8
rs768149702	10542086	1:154714926	1:154714926	A	G/A/C			-	SNP	dbSNP	Frequency~ExAC~gnomAD		synonymous variant	D	288	288		-			-			-			-			-			-		ENST00000361147.8
rs768149702	10542086	1:154714926	1:154714926	C	G/A/C			-	SNP	dbSNP	Frequency~ExAC~gnomAD		missense variant	D/E	288	288	1	deleterious - low confidence	0	354	benign	353	22001	likely benign	22	792	likely disease causing	791	942	damaging	941		-		ENST00000361147.8
rs952407124	17293302	1:154714930	1:154714930	G	A/G			-	SNP	dbSNP	Frequency~gnomAD		missense variant	I/T	287	287	11	deleterious - low confidence	0.01	15	benign	14	22001	likely benign	22	419	likely benign	418	772	damaging	771		-		ENST00000361147.8
rs1331357011	39609544	1:154714931	1:154714931	A	T/A			-	SNP	dbSNP	Frequency~TOPMed~gnomAD		missense variant	I/F	287	287	1	deleterious - low confidence	0	8	benign	7	23001	likely benign	23	644	likely disease causing	643	879	damaging	878		-		ENST00000361147.8
rs1700201126	83107973	1:154714933	1:154714933	C	T/C			-	SNP	dbSNP	Frequency		missense variant	K/R	286	286	1	deleterious - low confidence	0	63	benign	62	25001	likely benign	25	608	likely disease causing	607	909	damaging	908		-		ENST00000361147.8
rs1260911238	33961030	1:154714936	1:154714936	C	T/C			-	SNP	dbSNP	Frequency~gnomAD		missense variant	K/R	285	285	11	deleterious - low confidence	0.01	39	benign	38	22001	likely benign	22	406	likely benign	405	785	damaging	784		-		ENST00000361147.8
rs2101766855	87236099	1:154714951	1:154714951	G	T/G			-	SNP	dbSNP	Frequency~1000Genomes		missense variant	H/P	280	280	1	deleterious - low confidence	0	853	possibly damaging	852	27001	likely benign	27	672	likely disease causing	671	116	tolerated	115		-		ENST00000361147.8
rs1194766988	28646399	1:154714958	1:154714958	G	A/G			-	SNP	dbSNP	Frequency~gnomAD		missense variant	Y/H	278	278	11	deleterious - low confidence	0.01	721	possibly damaging	0.72	25001	likely benign	25	630	likely disease causing	629	113	tolerated	112		-		ENST00000361147.8
rs1571205099	55217878	1:154714975	1:154714975	A	C/A/T			-	SNP	dbSNP	Frequency~TOPMed		missense variant	R/L	272	272	21	deleterious - low confidence	0.02	388	benign	387	26001	likely benign	26	609	likely disease causing	608	156	tolerated	155		-		ENST00000361147.8
rs1571205099	55217878	1:154714975	1:154714975	T	C/A/T			-	SNP	dbSNP	Frequency~TOPMed		missense variant	R/Q	272	272	1	deleterious - low confidence	0	917	probably damaging	916	24001	likely benign	24	506	likely disease causing	505	117	tolerated	116		-		ENST00000361147.8
rs779042876	11394207	1:154715003	1:154715003	C	T/C			-	SNP	dbSNP	Frequency~ExAC~gnomAD		missense variant~splice region variant	I/V	263	263	551	tolerated - low confidence	0.55	4	benign	3	17001	likely benign	17	112	likely benign	111	10	tolerated	9		-		ENST00000361147.8
rs75076518	1211055	1:154715006	1:154715006	G	A/G			-	SNP	dbSNP	Frequency~1000Genomes~ESP~ExAC~TOPMed~gnomAD		splice region variant~splice polypyrimidine tract variant~intron variant					-			-			-			-			-			-		ENST00000361147.8
rs774088322	11006154	1:154725908	1:154725908	T	C/T			-	SNP	dbSNP	Frequency~ExAC~gnomAD		splice region variant~intron variant					-			-			-			-			-			-		ENST00000361147.8
rs935918876	15997003	1:154725917	1:154725917	T	C/T			-	SNP	dbSNP	Frequency~TOPMed~gnomAD		missense variant~splice region variant	R/Q	262	262	1	deleterious - low confidence	0	66	benign	65	27001	likely benign	27	188	likely benign	187	98	tolerated	97		-		ENST00000361147.8
COSV99677739	1161152747	1:154725917	1:154725917	COSMIC_MUTATION	COSMIC_MUTATION			-	somatic SNV	COSMIC	Phenotype_or_Disease		splice region variant~coding sequence variant		262	262		-			-			-			-			-			-		ENST00000361147.8
COSV55226199	1161152727	1:154725917	1:154725917	COSMIC_MUTATION	COSMIC_MUTATION			-	somatic SNV	COSMIC	Phenotype_or_Disease		splice region variant~coding sequence variant		262	262		-			-			-			-			-			-		ENST00000361147.8
rs372547701	4259472	1:154725918	1:154725918	A	G/A/T			-	SNP	dbSNP	Frequency~ExAC~TOPMed~gnomAD		missense variant~splice region variant	R/W	262	262	1	deleterious - low confidence	0	963	probably damaging	962	34001	likely deleterious	34	361	likely benign	0.36	146	tolerated	145		-		ENST00000361147.8
rs372547701	4259472	1:154725918	1:154725918	T	G/A/T			-	SNP	dbSNP	Frequency~ExAC~TOPMed~gnomAD		splice region variant~synonymous variant	R	262	262		-			-			-			-			-			-		ENST00000361147.8
COSV55219883	1161152768	1:154725918	1:154725918	COSMIC_MUTATION	COSMIC_MUTATION			-	somatic SNV	COSMIC	Phenotype_or_Disease		splice region variant~coding sequence variant		262	262		-			-			-			-			-			-		ENST00000361147.8
rs1571214867	55227828	1:154725933	1:154725933	G	T/G			-	SNP	dbSNP	Frequency		missense variant	T/P	257	257	1	deleterious - low confidence	0	46	benign	45	29001	likely benign	29	567	likely disease causing	566	138	tolerated	137		-		ENST00000361147.8
rs1363553372	42193245	1:154725934	1:154725934	C	G/C			-	SNP	dbSNP	Frequency~gnomAD		missense variant	D/E	256	256	1	deleterious - low confidence	0	283	benign	282	25001	likely benign	25	375	likely benign	374	168	tolerated	167		-		ENST00000361147.8
rs1700452427	83113855	1:154725939	1:154725939	A	T/A			-	SNP	dbSNP	Frequency~TOPMed		missense variant	M/L	255	255	1	deleterious - low confidence	0	8	benign	7	23001	likely benign	23	319	likely benign	318	52	tolerated	51		-		ENST00000361147.8
rs775910318	11148942	1:154725942	1:154725942	A	T/A/C			-	SNP	dbSNP	Frequency~ExAC~TOPMed~gnomAD		missense variant	M/L	254	254	1	deleterious - low confidence	0	12	benign	11	24001	likely benign	24	348	likely benign	347	82	tolerated	81		-		ENST00000361147.8
rs775910318	11148942	1:154725942	1:154725942	C	T/A/C			-	SNP	dbSNP	Frequency~ExAC~TOPMed~gnomAD		missense variant	M/V	254	254	1	deleterious - low confidence	0	281	benign	0.28	23001	likely benign	23	509	likely disease causing	508	105	tolerated	104		-		ENST00000361147.8
rs1363915899	42222144	1:154725957	1:154725957	A	G/A			-	SNP	dbSNP	Frequency~TOPMed		missense variant	H/Y	249	249	1	deleterious - low confidence	0	905	possibly damaging	904	27001	likely benign	27	427	likely benign	426	126	tolerated	125		-		ENST00000361147.8
rs764469884	10254073	1:154725959	1:154725959	A	T/A			-	SNP	dbSNP	Frequency~ExAC~gnomAD		missense variant	K/M	248	248	1	deleterious - low confidence	0	885	possibly damaging	884	30001	likely deleterious	30	469	likely benign	468	143	tolerated	142		-		ENST00000361147.8
rs1700452843	83113861	1:154725960	1:154725960	A	T/A			-	SNP	dbSNP	Frequency~TOPMed		stop gained	K/*	248	248		-			-			-			-			-			-		ENST00000361147.8
rs1557944131	53366290	1:154725965	1:154725965	A	G/A			-	SNP	dbSNP	Phenotype_or_Disease	uncertain significance	missense variant	A/V	246	246	1	deleterious - low confidence	0	214	benign	213	24001	likely benign	24	453	likely benign	452	153	tolerated	152		-		ENST00000361147.8
rs765504126	10335150	1:154725968	1:154725968	G	T/G			-	SNP	dbSNP	Frequency~ExAC~gnomAD		missense variant	K/T	245	245	1	deleterious - low confidence	0	23	benign	22	26001	likely benign	26	293	likely benign	292	82	tolerated	81		-		ENST00000361147.8
rs1385797740	43973129	1:154725971	1:154725971	A	G/A			-	SNP	dbSNP	Frequency~gnomAD		missense variant	T/I	244	244	1	deleterious - low confidence	0	771	possibly damaging	0.77	27001	likely benign	27	379	likely benign	378	148	tolerated	147		-		ENST00000361147.8
rs1164856301	26243247	1:154725974	1:154725974	T	A/T			-	SNP	dbSNP	Frequency~TOPMed~gnomAD		missense variant	L/H	243	243	1	deleterious - low confidence	0	948	probably damaging	947	29001	likely benign	29	568	likely disease causing	567	139	tolerated	138		-		ENST00000361147.8
rs1306111529	37586824	1:154725986	1:154725986	T	C/T			-	SNP	dbSNP	Frequency~TOPMed~gnomAD		missense variant	R/Q	239	239	1	deleterious - low confidence	0	126	benign	125	24001	likely benign	24	293	likely benign	292	98	tolerated	97		-		ENST00000361147.8
rs1468182036	50568118	1:154725987	1:154725987	A	G/A			-	SNP	dbSNP	Frequency~TOPMed~gnomAD		stop gained	R/*	239	239		-			-			-			-			-			-		ENST00000361147.8
rs758516858	9787285	1:154725989	1:154725989	A	G/A			-	SNP	dbSNP	Frequency~ExAC~gnomAD		missense variant	A/V	238	238	1	deleterious - low confidence	0	359	benign	358	29001	likely benign	29	472	likely benign	471	107	tolerated	106		-		ENST00000361147.8
rs1571214968	55227931	1:154725992	1:154725992	C	A/C			-	SNP	dbSNP	Frequency		missense variant	V/G	237	237	1	deleterious - low confidence	0	555	possibly damaging	554	32001	likely deleterious	32	664	likely disease causing	663	150	tolerated	149		-		ENST00000361147.8
rs112703022	1587265	1:154725995	1:154725995	G	A/G			-	SNP	dbSNP			missense variant	V/A	236	236	1	deleterious - low confidence	0	214	benign	213	24001	likely benign	24	486	likely benign	485	117	tolerated	116		-		ENST00000361147.8
rs1326148732	39192564	1:154725996	1:154725996	T	C/T			-	SNP	dbSNP	Frequency~gnomAD		missense variant	V/M	236	236	1	deleterious - low confidence	0	966	probably damaging	965	27001	likely benign	27	451	likely benign	0.45	177	tolerated	176		-		ENST00000361147.8
rs2101782564	87251593	1:154726011	1:154726011	T	C/T			-	SNP	dbSNP	Phenotype_or_Disease	pathogenic	missense variant	A/T	231	231	1	deleterious - low confidence	0	388	benign	387	28001	likely benign	28	471	likely benign	0.47	158	tolerated	157		-		ENST00000361147.8
rs1700453880	83113875	1:154726023	1:154726023	A	C/A			-	SNP	dbSNP	Frequency		missense variant	A/S	227	227	1	deleterious - low confidence	0	116	benign	115	23001	likely benign	23	209	likely benign	208	119	tolerated	118		-		ENST00000361147.8
rs1208033012	29713823	1:154726024	1:154726024	C	A/C			-	SNP	dbSNP	Frequency~gnomAD		splice region variant~synonymous variant	G	226	226		-			-			-			-			-			-		ENST00000361147.8
rs945831717	16775895	1:154726030	1:154726030	T	C/T			-	SNP	dbSNP	Frequency~TOPMed~gnomAD		splice region variant~splice polypyrimidine tract variant~intron variant					-			-			-			-			-			-		ENST00000361147.8
COSV99679645	1161153262	1:154726030	1:154726030	COSMIC_MUTATION	COSMIC_MUTATION			-	somatic SNV	COSMIC	Phenotype_or_Disease		splice region variant~splice polypyrimidine tract variant~intron variant					-			-			-			-			-			-		ENST00000361147.8
rs757809082	9731896	1:154726031	1:154726031	A	G/A/C			-	SNP	dbSNP	Frequency~ExAC~TOPMed~gnomAD		splice region variant~splice polypyrimidine tract variant~intron variant					-			-			-			-			-			-		ENST00000361147.8
rs757809082	9731896	1:154726031	1:154726031	C	G/A/C			-	SNP	dbSNP	Frequency~ExAC~TOPMed~gnomAD		splice region variant~splice polypyrimidine tract variant~intron variant					-			-			-			-			-			-		ENST00000361147.8
COSV55217865	1161153275	1:154726031	1:154726031	COSMIC_MUTATION	COSMIC_MUTATION			-	somatic SNV	COSMIC	Phenotype_or_Disease		splice region variant~splice polypyrimidine tract variant~intron variant					-			-			-			-			-			-		ENST00000361147.8
rs777503256	11273867	1:154726032	1:154726032	T	G/T			-	SNP	dbSNP	Frequency~ExAC~gnomAD		splice region variant~splice polypyrimidine tract variant~intron variant					-			-			-			-			-			-		ENST00000361147.8
rs749106777	9049341	1:154726033	1:154726033	A	G/A			-	SNP	dbSNP	Frequency~ExAC~TOPMed~gnomAD		splice region variant~splice polypyrimidine tract variant~intron variant					-			-			-			-			-			-		ENST00000361147.8
rs1212882121	30102995	1:154732995	1:154732995	A	G/A			-	SNP	dbSNP	Frequency~gnomAD		splice region variant~intron variant					-			-			-			-			-			-		ENST00000361147.8
rs751660732	9249922	1:154732996	1:154732996	G	T/G			-	SNP	dbSNP	Frequency~ExAC~gnomAD		splice region variant~intron variant					-			-			-			-			-			-		ENST00000361147.8
COSV99677198	1161153870	1:154732996	1:154732996	COSMIC_MUTATION	COSMIC_MUTATION			-	somatic SNV	COSMIC	Phenotype_or_Disease		splice region variant~intron variant					-			-			-			-			-			-		ENST00000361147.8
rs754952660	9507901	1:154733000	1:154733000	T	C/T			-	SNP	dbSNP	Frequency~ExAC~gnomAD		splice donor region variant~intron variant					-			-			-			-			-			-		ENST00000361147.8
rs200867139	3813338	1:154733004	1:154733004	G	A/G			-	SNP	dbSNP	Frequency~ExAC~TOPMed~gnomAD		missense variant~splice region variant	M/T	225	225	11	deleterious - low confidence	0.01	912	probably damaging	911	25001	likely benign	25	561	likely disease causing	0.56	84	tolerated	83		-		ENST00000361147.8
rs1571221440	55234659	1:154733014	1:154733014	G	T/G			-	SNP	dbSNP	Frequency		missense variant	T/P	222	222	1	deleterious - low confidence	0	995	probably damaging	994	28001	likely benign	28	632	likely disease causing	631	181	tolerated	0.18		-		ENST00000361147.8
rs1700631418	83116337	1:154733017	1:154733017	A	G/A			-	SNP	dbSNP	Frequency~gnomAD		missense variant	L/F	221	221	1	deleterious - low confidence	0	631	possibly damaging	0.63	25001	likely benign	25	385	likely benign	384	120	tolerated	119		-		ENST00000361147.8
rs2101792603	87261422	1:154733022	1:154733022	G	C/G			-	SNP	dbSNP	Phenotype_or_Disease	uncertain significance	missense variant	C/S	219	219	1	deleterious - low confidence	0	94	benign	93	24001	likely benign	24	424	likely benign	423	82	tolerated	81		-		ENST00000361147.8
rs757157532	9680740	1:154733026	1:154733026	T	C/T			-	SNP	dbSNP	Frequency~ExAC~gnomAD		missense variant	V/I	218	218	1	deleterious - low confidence	0	130	benign	129	23001	likely benign	23	136	likely benign	135	71	tolerated	0.07		-		ENST00000361147.8
rs778873040	11381111	1:154733041	1:154733041	G	A/G			-	SNP	dbSNP	Frequency~ExAC~gnomAD		missense variant	Y/H	213	213	11	deleterious - low confidence	0.01	989	probably damaging	988	24001	likely benign	24	537	likely disease causing	536	101	tolerated	0.1		-		ENST00000361147.8
rs758076087	9752685	1:154733050	1:154733050	A	G/A			-	SNP	dbSNP	Frequency~ExAC~gnomAD		missense variant	P/S	210	210	51	deleterious - low confidence	0.05	999	probably damaging	998	27001	likely benign	27	688	likely disease causing	687	489	tolerated	488		-		ENST00000361147.8
rs890496198	12422868	1:154733054	1:154733054	A	C/A			-	SNP	dbSNP	Frequency~TOPMed~gnomAD		missense variant	M/I	208	208	1	deleterious - low confidence	0	54	benign	53	22001	likely benign	22	458	likely benign	457	60	tolerated	59		-		ENST00000361147.8
rs866256648	11765950	1:154733073	1:154733073	A	G/A			-	SNP	dbSNP			missense variant	S/F	202	202	51	deleterious - low confidence	0.05	981	probably damaging	0.98	29001	likely benign	29	469	likely benign	468	149	tolerated	148		-		ENST00000361147.8
rs1700632694	83116346	1:154733076	1:154733076	G	A/G			-	SNP	dbSNP	Frequency~TOPMed		missense variant	L/P	201	201	1	deleterious - low confidence	0	998	probably damaging	997	29001	likely benign	29	663	likely disease causing	662	147	tolerated	146		-		ENST00000361147.8
rs1009320885	21765750	1:154733088	1:154733088	A	G/A			-	SNP	dbSNP	Frequency~TOPMed		missense variant	S/F	197	197	1	deleterious - low confidence	0	168	benign	167	29001	likely benign	29	512	likely disease causing	511	75	tolerated	74		-		ENST00000361147.8
rs1162711477	26069919	1:154733107	1:154733107	T	C/T			-	SNP	dbSNP	Frequency~gnomAD		missense variant	G/S	191	191	31	deleterious - low confidence	0.03	210	benign	209	24001	likely benign	24	302	likely benign	301	60	tolerated	59		-		ENST00000361147.8
rs1444271102	48654316	1:154733109	1:154733109	G	A/G			-	SNP	dbSNP	Frequency~TOPMed~gnomAD		missense variant	L/P	190	190	1	deleterious - low confidence	0	997	probably damaging	996	29001	likely benign	29	596	likely disease causing	595	87	tolerated	86		-		ENST00000361147.8
rs748636403	9012821	1:154733119	1:154733119	C	T/C			-	SNP	dbSNP	Frequency~ExAC~gnomAD		missense variant	S/G	187	187	1	deleterious - low confidence	0	46	benign	45	24001	likely benign	24	282	likely benign	281	64	tolerated	63		-		ENST00000361147.8
rs1279183438	35425101	1:154733125	1:154733125	T	C/T			-	SNP	dbSNP	Frequency~gnomAD		missense variant	V/I	185	185	21	deleterious - low confidence	0.02	62	benign	61	25001	likely benign	25	32	likely benign	31	32	tolerated	31		-		ENST00000361147.8
rs1248925587	32999271	1:154733128	1:154733128	T	C/T			-	SNP	dbSNP	Frequency~gnomAD		missense variant	D/N	184	184	1	deleterious - low confidence	0	13	benign	12	24001	likely benign	24	95	likely benign	94	62	tolerated	61		-		ENST00000361147.8
rs1557947697	53369742	1:154733134	1:154733134	T	G/T			-	SNP	dbSNP	Frequency		missense variant	Q/K	182	182	151	tolerated - low confidence	0.15	4	benign	3	19001	likely benign	19	98	likely benign	97	27	tolerated	26		-		ENST00000361147.8
rs1462534450	50116681	1:154733136	1:154733136	G	T/G			-	SNP	dbSNP	Frequency~TOPMed~gnomAD		missense variant	D/A	181	181	1	deleterious - low confidence	0	75	benign	74	25001	likely benign	25	454	likely benign	453	81	tolerated	0.08		-		ENST00000361147.8
rs1700634122	83116359	1:154733142	1:154733142	C	T/C			-	SNP	dbSNP	Frequency~TOPMed		missense variant~splice region variant	Y/C	179	179	1	deleterious - low confidence	0	954	probably damaging	953	29001	likely benign	29	593	likely disease causing	592	120	tolerated	119		-		ENST00000361147.8
rs773593953	10967629	1:154733143	1:154733143	C	A/C			-	SNP	dbSNP	Frequency~ExAC~gnomAD		missense variant~splice region variant	Y/D	179	179	1	deleterious - low confidence	0	187	benign	186	33001	likely deleterious	33	604	likely disease causing	603	49	tolerated	48		-		ENST00000361147.8
COSV106403033	1161154452	1:154733143	1:154733143	COSMIC_MUTATION	COSMIC_MUTATION			-	somatic SNV	COSMIC	Phenotype_or_Disease		splice region variant~coding sequence variant		179	179		-			-			-			-			-			-		ENST00000361147.8
rs763234530	10157206	1:154733144	1:154733144	T	C/T			-	SNP	dbSNP	Frequency~ExAC~TOPMed~gnomAD		splice region variant~synonymous variant	R	178	178		-			-			-			-			-			-		ENST00000361147.8
COSV99678999	1161154468	1:154733145	1:154733145	COSMIC_MUTATION	COSMIC_MUTATION			-	somatic SNV	COSMIC	Phenotype_or_Disease		splice acceptor variant					-			-			-			-			-			-		ENST00000361147.8
COSV55219408	1161154484	1:154733148	1:154733148	COSMIC_MUTATION	COSMIC_MUTATION			-	somatic SNV	COSMIC	Phenotype_or_Disease		splice region variant~splice polypyrimidine tract variant~intron variant					-			-			-			-			-			-		ENST00000361147.8
rs372833400	4278983	1:154733151	1:154733151	G	A/G			-	SNP	dbSNP	Frequency~ESP~ExAC~TOPMed~gnomAD		splice region variant~splice polypyrimidine tract variant~intron variant					-			-			-			-			-			-		ENST00000361147.8
rs2101792742	87261557	1:154733152	1:154733152	G	T/G			-	SNP	dbSNP			splice region variant~splice polypyrimidine tract variant~intron variant					-			-			-			-			-			-		ENST00000361147.8
rs891929187	12535717	1:154737036	1:154737036	A	C/A/T			-	SNP	dbSNP	Frequency~TOPMed~gnomAD		intron variant					-			-			-			-			-			-		ENST00000361147.8
rs891929187	12535717	1:154737036	1:154737036	T	C/A/T			-	SNP	dbSNP	Frequency~TOPMed~gnomAD		intron variant					-			-			-			-			-			-		ENST00000361147.8
rs1285849851	35959473	1:154737038	1:154737038	G	A/G			-	SNP	dbSNP	Frequency~TOPMed~gnomAD		intron variant					-			-			-			-			-			-		ENST00000361147.8
rs1700725880	83117396	1:154737039	1:154737039	-	C/-			-	deletion	dbSNP	Frequency~TOPMed		intron variant					-			-			-			-			-			-		ENST00000361147.8
rs780697849	11523870	1:154737039	1:154737039	T	C/T			-	SNP	dbSNP	Frequency~ExAC~gnomAD		intron variant					-			-			-			-			-			-		ENST00000361147.8
rs1335467944	39939287	1:154737043	1:154737043	T	C/T			-	SNP	dbSNP	Frequency~gnomAD		intron variant					-			-			-			-			-			-		ENST00000361147.8
rs1389282916	44253342	1:154737046	1:154737046	G	A/G			-	SNP	dbSNP	Frequency~TOPMed		intron variant					-			-			-			-			-			-		ENST00000361147.8
rs1700726029	83117397	1:154737048	1:154737048	T	C/T			-	SNP	dbSNP	Frequency		intron variant					-			-			-			-			-			-		ENST00000361147.8
rs1010361741	21848050	1:154737054	1:154737054	A	G/A/T			-	SNP	dbSNP	Frequency~TOPMed~gnomAD		intron variant					-			-			-			-			-			-		ENST00000361147.8
rs1010361741	21848050	1:154737054	1:154737054	T	G/A/T			-	SNP	dbSNP	Frequency~TOPMed~gnomAD		intron variant					-			-			-			-			-			-		ENST00000361147.8
rs1462035650	50076899	1:154737057	1:154737057	G	A/G			-	SNP	dbSNP	Frequency		intron variant					-			-			-			-			-			-		ENST00000361147.8
rs1316067982	38385132	1:154737059	1:154737059	A	G/A			-	SNP	dbSNP	Frequency~gnomAD		intron variant					-			-			-			-			-			-		ENST00000361147.8
rs1180323345	27487589	1:154737065	1:154737065	-	G/-			-	deletion	dbSNP	Frequency~TOPMed~gnomAD		intron variant					-			-			-			-			-			-		ENST00000361147.8
rs765029547	10297742	1:154737070	1:154737070	G	C/G			-	SNP	dbSNP			intron variant					-			-			-			-			-			-		ENST00000361147.8
rs1700726769	83117400	1:154737086	1:154737086	C	G/C			-	SNP	dbSNP	Frequency~TOPMed		intron variant					-			-			-			-			-			-		ENST00000361147.8
rs1439335563	48259947	1:154737087	1:154737087	A	G/A			-	SNP	dbSNP	Frequency~TOPMed~gnomAD		intron variant					-			-			-			-			-			-		ENST00000361147.8
rs1270976773	34767308	1:154737091	1:154737091	C	G/C			-	SNP	dbSNP	Frequency~gnomAD		intron variant					-			-			-			-			-			-		ENST00000361147.8
rs1287644011	36105105	1:154737092	1:154737092	C	T/C			-	SNP	dbSNP	Frequency~TOPMed		intron variant					-			-			-			-			-			-		ENST00000361147.8
rs1700726998	83117402	1:154737093	1:154737093	A	G/A			-	SNP	dbSNP	Frequency~TOPMed		intron variant					-			-			-			-			-			-		ENST00000361147.8
rs770293986	10709965	1:154737095	1:154737095	A	G/A			-	SNP	dbSNP	Frequency~ExAC~gnomAD		intron variant					-			-			-			-			-			-		ENST00000361147.8
rs193920929	3714870	1:154771974	1:154771974	A	C/A			-	SNP	dbSNP	Cited~Phenotype_or_Disease	uncertain significance	splice donor variant					-			-			-			-			-			-		ENST00000361147.8
rs1648579814	63678514	1:154771985	1:154771985	T	C/T			-	SNP	dbSNP	Frequency~TOPMed		missense variant	V/I	175	175	1	deleterious - low confidence	0	56	benign	55	22001	likely benign	22	82	likely benign	81	61	tolerated	0.06		-		ENST00000361147.8
rs1648579950	63678649	1:154771987	1:154771987	T	C/T			-	SNP	dbSNP	Frequency~Phenotype_or_Disease~TOPMed~gnomAD	uncertain significance	missense variant	R/H	174	174	1	deleterious - low confidence	0	90	benign	89	24001	likely benign	24	232	likely benign	231	23	tolerated	22		-		ENST00000361147.8
rs148925371	2601404	1:154771991	1:154771991	T	C/T			-	SNP	dbSNP	Frequency~ESP~Phenotype_or_Disease~ExAC~TOPMed~gnomAD	likely benign	missense variant	V/I	173	173	11	deleterious - low confidence	0.01	52	benign	51	22001	likely benign	22	154	likely benign	153	71	tolerated	0.07		-		ENST00000361147.8
rs753340296	9381413	1:154771996	1:154771996	T	C/T			-	SNP	dbSNP	Frequency~ExAC~gnomAD		stop gained	W/*	171	171		-			-			-			-			-			-		ENST00000361147.8
rs1648580628	63679329	1:154772000	1:154772000	A	C/A			-	SNP	dbSNP	Frequency~TOPMed		missense variant	A/S	170	170	1	deleterious - low confidence	0	83	benign	82	23001	likely benign	23	134	likely benign	133	70	tolerated	69		-		ENST00000361147.8
rs1480926694	51588711	1:154772004	1:154772004	C	A/C			-	SNP	dbSNP	Frequency~TOPMed		missense variant	I/M	168	168	1	deleterious - low confidence	0	943	probably damaging	942	15001	likely benign	15	311	likely benign	0.31	74	tolerated	73		-		ENST00000361147.8
rs757709658	9724142	1:154772005	1:154772005	G	A/G			-	SNP	dbSNP	Frequency~ExAC~gnomAD		missense variant	I/T	168	168	1	deleterious - low confidence	0	890	possibly damaging	889	24001	likely benign	24	602	likely disease causing	601	93	tolerated	92		-		ENST00000361147.8
rs779417955	11423676	1:154772006	1:154772006	C	T/C			-	SNP	dbSNP	Frequency~ExAC~gnomAD		missense variant	I/V	168	168	1	deleterious - low confidence	0	113	benign	112	22001	likely benign	22	152	likely benign	151	55	tolerated	54		-		ENST00000361147.8
rs1648581265	63679958	1:154772008	1:154772008	T	A/T			-	SNP	dbSNP	Frequency~TOPMed		missense variant	I/N	167	167	1	deleterious - low confidence	0	821	possibly damaging	0.82	28001	likely benign	28	621	likely disease causing	0.62	153	tolerated	152		-		ENST00000361147.8
rs758828575	9811737	1:154772015	1:154772015	C	G/C			-	SNP	dbSNP	Frequency~ExAC~gnomAD		missense variant	L/V	165	165	1	deleterious - low confidence	0	568	possibly damaging	567	22001	likely benign	22	204	likely benign	203	73	tolerated	72		-		ENST00000361147.8
rs182790998	2917265	1:154772026	1:154772026	C	A/C			-	SNP	dbSNP	Frequency~1000Genomes		missense variant	F/C	161	161	1	deleterious - low confidence	0	997	probably damaging	996	29001	likely benign	29	761	likely disease causing	0.76	153	tolerated	152		-		ENST00000361147.8
rs1648582353	63681031	1:154772030	1:154772030	T	C/T			-	SNP	dbSNP	Frequency~TOPMed		missense variant	V/M	160	160	1	deleterious - low confidence	0	896	possibly damaging	895	26001	likely benign	26	351	likely benign	0.35	129	tolerated	128		-		ENST00000361147.8
rs1199012884	28987425	1:154772044	1:154772044	T	C/T			-	SNP	dbSNP	Frequency~gnomAD		missense variant	G/D	155	155	1	deleterious - low confidence	0	993	probably damaging	992	26001	likely benign	26	503	likely disease causing	502	127	tolerated	126		-		ENST00000361147.8
rs1648583329	63681996	1:154772052	1:154772052	C	G/C			-	SNP	dbSNP	Frequency~Phenotype_or_Disease~TOPMed	uncertain significance	missense variant	I/M	152	152	1	deleterious - low confidence	0	384	benign	383	24001	likely benign	24	172	likely benign	171	109	tolerated	108		-		ENST00000361147.8
rs1474256642	51054720	1:154772065	1:154772065	A	G/A			-	SNP	dbSNP	Frequency~gnomAD		missense variant	T/M	148	148	1	deleterious - low confidence	0	993	probably damaging	992	28001	likely benign	28	906	likely disease causing	905	977	damaging	976		-		ENST00000361147.8
rs2101839400	87305605	1:154772067	1:154772067	A	C/A			-	SNP	dbSNP			missense variant	K/N	147	147	1	deleterious - low confidence	0	965	probably damaging	964	24001	likely benign	24	952	likely disease causing	951	974	damaging	973		-		ENST00000361147.8
rs1648584138	63682792	1:154772072	1:154772072	C	T/C			-	SNP	dbSNP	Frequency~TOPMed		missense variant	M/V	146	146	1	deleterious - low confidence	0	213	benign	212	23001	likely benign	23	854	likely disease causing	853	935	damaging	934		-		ENST00000361147.8
rs777143484	11245930	1:154772080	1:154772080	T	C/T			-	SNP	dbSNP	Frequency~Phenotype_or_Disease~TOPMed	uncertain significance	missense variant	R/H	143	143	1	deleterious - low confidence	0	850	possibly damaging	849	28001	likely benign	28	956	likely disease causing	955	971	damaging	0.97		-		ENST00000361147.8
rs1172301675	26842273	1:154772081	1:154772081	A	G/A			-	SNP	dbSNP	Frequency~TOPMed~gnomAD		missense variant	R/C	143	143	1	deleterious - low confidence	0	988	probably damaging	987	31001	likely deleterious	31	931	likely disease causing	0.93	971	damaging	0.97		-		ENST00000361147.8
rs1648584836	63683492	1:154772087	1:154772087	C	T/C			-	SNP	dbSNP	Frequency		missense variant	N/D	141	141	1	deleterious - low confidence	0	76	benign	75	24001	likely benign	24	795	likely disease causing	794	928	damaging	927		-		ENST00000361147.8
rs770791170	10748826	1:154772111	1:154772111	T	C/T			-	SNP	dbSNP	Frequency~ExAC~gnomAD		missense variant	G/R	133	133	1	deleterious - low confidence	0	989	probably damaging	988	28001	likely benign	28	955	likely disease causing	954	966	damaging	965		-		ENST00000361147.8
rs1571259807	55275066	1:154772117	1:154772117	A	T/A			-	SNP	dbSNP	Cited~Phenotype_or_Disease	pathogenic	missense variant	S/C	131	131	1	deleterious - low confidence	0	998	probably damaging	997	28001	likely benign	28	555	likely disease causing	554	147	tolerated	146		-		ENST00000361147.8
rs1326312153	39205444	1:154772120	1:154772120	A	G/A			-	SNP	dbSNP	Frequency~TOPMed~gnomAD		missense variant	R/C	130	130	1	deleterious - low confidence	0	996	probably damaging	995	27001	likely benign	27	433	likely benign	432	131	tolerated	0.13		-		ENST00000361147.8
rs1325913224	39173656	1:154772129	1:154772129	T	C/T			-	SNP	dbSNP	Frequency~gnomAD		missense variant	A/T	127	127	1	deleterious - low confidence	0	489	possibly damaging	488	22001	likely benign	22	311	likely benign	0.31	104	tolerated	103		-		ENST00000361147.8
rs1648586608	63685251	1:154772138	1:154772138	C	A/C			-	SNP	dbSNP	Frequency		missense variant	F/V	124	124	1	deleterious - low confidence	0	342	benign	341	28001	likely benign	28	602	likely disease causing	601	109	tolerated	108		-		ENST00000361147.8
rs760343159	9930452	1:154772143	1:154772143	C	T/C			-	SNP	dbSNP	Frequency~ExAC~gnomAD		missense variant	K/R	122	122	1	deleterious - low confidence	0	19	benign	18	25001	likely benign	25	236	likely benign	235	44	tolerated	43		-		ENST00000361147.8
rs763697141	10193431	1:154772144	1:154772144	G	T/G			-	SNP	dbSNP	Frequency~ExAC~gnomAD		missense variant	K/Q	122	122	1	deleterious - low confidence	0	671	possibly damaging	0.67	28001	likely benign	28	354	likely benign	353	123	tolerated	122		-		ENST00000361147.8
rs75503830	1233202	1:154772157	1:154772157	T	C/T			-	SNP	dbSNP			missense variant	M/I	117	117	1	deleterious - low confidence	0	775	possibly damaging	774	22001	likely benign	22	428	likely benign	427	102	tolerated	101		-		ENST00000361147.8
rs1232399226	31670982	1:154772162	1:154772162	A	C/A/T			-	SNP	dbSNP	Frequency~TOPMed~gnomAD		missense variant	V/F	116	116	1	deleterious - low confidence	0	958	probably damaging	957	24001	likely benign	24	466	likely benign	465	105	tolerated	104		-		ENST00000361147.8
rs1232399226	31670982	1:154772162	1:154772162	T	C/A/T			-	SNP	dbSNP	Frequency~TOPMed~gnomAD		missense variant	V/I	116	116	1	deleterious - low confidence	0	775	possibly damaging	774	25001	likely benign	25	207	likely benign	206	143	tolerated	142		-		ENST00000361147.8
rs1408630129	45801646	1:154772164	1:154772164	T	C/T			-	SNP	dbSNP	Frequency~Phenotype_or_Disease~TOPMed	uncertain significance	missense variant	R/Q	115	115	1	deleterious - low confidence	0	951	probably damaging	0.95	28001	likely benign	28	610	likely disease causing	609	233	tolerated	232		-		ENST00000361147.8
rs753301038	9378305	1:154772165	1:154772165	A	G/A			-	SNP	dbSNP	Frequency~ExAC~TOPMed~gnomAD		stop gained	R/*	115	115		-			-			-			-			-			-		ENST00000361147.8
rs1210347815	29899433	1:154772174	1:154772174	A	G/A/T			-	SNP	dbSNP	Frequency~TOPMed~gnomAD		synonymous variant	L	112	112		-			-			-			-			-			-		ENST00000361147.8
rs1210347815	29899433	1:154772174	1:154772174	T	G/A/T			-	SNP	dbSNP	Frequency~TOPMed~gnomAD		missense variant	L/M	112	112	1	deleterious - low confidence	0	992	probably damaging	991	26001	likely benign	26	321	likely benign	0.32	140	tolerated	139		-		ENST00000361147.8
rs750909377	9191355	1:154772183	1:154772183	A	G/A			-	SNP	dbSNP	Frequency~ExAC~TOPMed~gnomAD		missense variant	R/C	109	109	1	deleterious - low confidence	0	999	probably damaging	998	32001	likely deleterious	32	560	likely disease causing	559	183	tolerated	182		-		ENST00000361147.8
rs1423836003	47019713	1:154772198	1:154772198	G	T/G			-	SNP	dbSNP	Frequency~gnomAD		missense variant	I/L	104	104	1	deleterious - low confidence	0	28	benign	27	23001	likely benign	23	426	likely benign	425	664	damaging	663		-		ENST00000361147.8
rs1026329597	23102224	1:154772207	1:154772207	C	T/C			-	SNP	dbSNP			missense variant	I/V	101	101	221	tolerated - low confidence	0.22	19	benign	18	21001	likely benign	21	304	likely benign	303	796	damaging	795		-		ENST00000361147.8
rs1648589722	63688327	1:154772210	1:154772210	G	T/G			-	SNP	dbSNP	Frequency~gnomAD		missense variant	I/L	100	100	1	deleterious - low confidence	0	32	benign	31	23001	likely benign	23	490	likely benign	489	775	damaging	774		-		ENST00000361147.8
rs1648590037	63688642	1:154772212	1:154772212	C	T/C			-	SNP	dbSNP	Frequency~gnomAD		missense variant	D/G	99	99	1	deleterious - low confidence	0	851	possibly damaging	0.85	30001	likely deleterious	30	964	likely disease causing	963	974	damaging	973		-		ENST00000361147.8
rs375440538	4457971	1:154772213	1:154772213	G	C/G			-	SNP	dbSNP	Frequency~ESP~ExAC~TOPMed~gnomAD		missense variant	D/H	99	99	1	deleterious - low confidence	0	313	benign	312	27001	likely benign	27	968	likely disease causing	967	977	damaging	976		-		ENST00000361147.8
rs267598058	3913632	1:154772219	1:154772219	G	C/G/T			-	SNP	dbSNP	Frequency~gnomAD		missense variant	D/H	97	97	1	deleterious - low confidence	0	805	possibly damaging	804	27001	likely benign	27	841	likely disease causing	0.84	959	damaging	958		-		ENST00000361147.8
rs267598058	3913632	1:154772219	1:154772219	T	C/G/T			-	SNP	dbSNP	Frequency~gnomAD		missense variant	D/N	97	97	1	deleterious - low confidence	0	736	possibly damaging	735	23001	likely benign	23	697	likely disease causing	696	959	damaging	958		-		ENST00000361147.8
rs781422166	11580172	1:154772222	1:154772222	T	C/T			-	SNP	dbSNP	Frequency~ExAC~gnomAD		missense variant	A/T	96	96	1	deleterious - low confidence	0	132	benign	131	24001	likely benign	24	619	likely disease causing	618	964	damaging	963		-		ENST00000361147.8
rs368720064	3995656	1:154772227	1:154772227	A	G/A			-	SNP	dbSNP	Frequency~ESP~ExAC~TOPMed~gnomAD		missense variant	A/V	94	94	11	deleterious - low confidence	0.01	117	benign	116	24001	likely benign	24	357	likely benign	356	788	damaging	787		-		ENST00000361147.8
rs1341414549	40416248	1:154772228	1:154772228	T	C/T			-	SNP	dbSNP	Frequency~gnomAD		missense variant	A/T	94	94	471	tolerated - low confidence	0.47	32	benign	31	19001	likely benign	19	287	likely benign	286	723	damaging	722		-		ENST00000361147.8
rs771961515	10840036	1:154772230	1:154772230	T	C/T			-	SNP	dbSNP	Frequency~ExAC~TOPMed~gnomAD		missense variant	R/Q	93	93	411	tolerated - low confidence	0.41	7	benign	6	20001	likely benign	20	256	likely benign	255	535	damaging	534		-		ENST00000361147.8
rs557073337	6984429	1:154772231	1:154772231	A	G/A			-	SNP	dbSNP	Frequency~1000Genomes~ExAC~TOPMed~gnomAD		missense variant	R/W	93	93	21	deleterious - low confidence	0.02	825	possibly damaging	824	23001	likely benign	23	494	likely benign	493	850	damaging	849		-		ENST00000361147.8
rs775295714	11100877	1:154772233	1:154772233	T	G/T			-	SNP	dbSNP	Frequency~ExAC~gnomAD		missense variant	S/Y	92	92	1	deleterious - low confidence	0	138	benign	137	28001	likely benign	28	744	likely disease causing	743	955	damaging	954		-		ENST00000361147.8
rs760404240	9935292	1:154772237	1:154772237	T	G/T			-	SNP	dbSNP	Frequency~ExAC~gnomAD		missense variant	P/T	91	91	21	deleterious - low confidence	0.02	14	benign	13	23001	likely benign	23	483	likely benign	482	702	damaging	701		-		ENST00000361147.8
rs1485181152	51928033	1:154772245	1:154772245	A	G/A			-	SNP	dbSNP	Frequency~gnomAD		missense variant	S/F	88	88	1	deleterious - low confidence	0	45	benign	44	28001	likely benign	28	529	likely disease causing	528	869	damaging	868		-		ENST00000361147.8
rs979389317	19414437	1:154772248	1:154772248	T	A/T			-	SNP	dbSNP			missense variant	F/Y	87	87	1	deleterious - low confidence	0	31	benign	0.03	25001	likely benign	25	514	likely disease causing	513	861	damaging	0.86		-		ENST00000361147.8
rs764779145	10278167	1:154772257	1:154772257	T	C/T			-	SNP	dbSNP	Frequency~ExAC~gnomAD		missense variant	R/H	84	84	1	deleterious - low confidence	0	921	probably damaging	0.92	28001	likely benign	28	860	likely disease causing	859	965	damaging	964		-		ENST00000361147.8
rs1363677459	42203056	1:154772261	1:154772261	G	C/G			-	SNP	dbSNP	Frequency~gnomAD		missense variant	A/P	83	83	1	deleterious - low confidence	0	104	benign	103	23001	likely benign	23	833	likely disease causing	832	959	damaging	958		-		ENST00000361147.8
rs766922504	10446120	1:154772263	1:154772263	A	G/A			-	SNP	dbSNP	Frequency~Phenotype_or_Disease~ExAC~TOPMed~gnomAD	uncertain significance	missense variant	T/M	82	82	1	deleterious - low confidence	0	896	possibly damaging	895	25001	likely benign	25	592	likely disease causing	591	955	damaging	954		-		ENST00000361147.8
rs1648594315	63692891	1:154772274	1:154772274	A	C/A			-	SNP	dbSNP	Frequency~gnomAD		missense variant	K/N	78	78	11	deleterious - low confidence	0.01	4	benign	3	23001	likely benign	23	350	likely benign	349	595	damaging	594		-		ENST00000361147.8
rs1361240179	42007799	1:154772275	1:154772275	C	T/C			-	SNP	dbSNP	Frequency~gnomAD		missense variant	K/R	78	78	121	tolerated - low confidence	0.12	8	benign	7	23001	likely benign	23	282	likely benign	281	468	tolerated	467		-		ENST00000361147.8
rs1434354109	47861866	1:154772279	1:154772279	G	A/G			-	SNP	dbSNP	Frequency~gnomAD		missense variant	Y/H	77	77	1	deleterious - low confidence	0	48	benign	47	29001	likely benign	29	874	likely disease causing	873	953	damaging	952		-		ENST00000361147.8
rs76610518	1290421	1:154772282	1:154772282	G	C/G/T			-	SNP	dbSNP	Frequency~ESP~Phenotype_or_Disease~ExAC~TOPMed~gnomAD	likely benign	missense variant	E/Q	76	76	191	tolerated - low confidence	0.19	14	benign	13	23001	likely benign	23	325	likely benign	324	768	damaging	767		-		ENST00000361147.8
rs76610518	1290421	1:154772282	1:154772282	T	C/G/T			-	SNP	dbSNP	Frequency~ESP~Phenotype_or_Disease~ExAC~TOPMed~gnomAD	likely benign	missense variant	E/K	76	76	11	deleterious - low confidence	0.01	14	benign	13	24001	likely benign	24	516	likely disease causing	515	856	damaging	855		-		ENST00000361147.8
rs1396346957	44818264	1:154772291	1:154772291	C	T/C			-	SNP	dbSNP	Frequency~TOPMed~gnomAD		missense variant	I/V	73	73	261	tolerated - low confidence	0.26	13	benign	12	17001	likely benign	17	297	likely benign	296	644	damaging	643		-		ENST00000361147.8
rs2101839707	87305870	1:154772296	1:154772296	G	T/G			-	SNP	dbSNP			missense variant	H/P	71	71	1	deleterious - low confidence	0	489	possibly damaging	488	28001	likely benign	28	967	likely disease causing	966	973	damaging	972		-		ENST00000361147.8
rs756198528	9605505	1:154772300	1:154772300	C	T/C			-	SNP	dbSNP	Frequency~ExAC~gnomAD		missense variant	I/V	70	70	241	tolerated - low confidence	0.24	69	benign	68	21001	likely benign	21	379	likely benign	378	777	damaging	776		-		ENST00000361147.8
rs777932235	11307506	1:154772303	1:154772303	T	C/T			-	SNP	dbSNP	Frequency~ExAC~gnomAD		missense variant	A/T	69	69	1	deleterious - low confidence	0	902	possibly damaging	901	27001	likely benign	27	922	likely disease causing	921	974	damaging	973		-		ENST00000361147.8
rs1254657878	33458797	1:154772309	1:154772309	G	C/G			-	SNP	dbSNP	Frequency~gnomAD		missense variant	V/L	67	67	1	deleterious - low confidence	0	390	benign	389	25001	likely benign	25	833	likely disease causing	832	952	damaging	951		-		ENST00000361147.8
rs1327116224	39269502	1:154772315	1:154772315	A	T/A			-	SNP	dbSNP	Frequency~TOPMed~gnomAD		missense variant	M/L	65	65	811	tolerated - low confidence	0.81	1	benign	0	19001	likely benign	19	359	likely benign	358	251	tolerated	0.25		-		ENST00000361147.8
rs772001209	10843188	1:154772329	1:154772329	C	T/C			-	SNP	dbSNP	Frequency~ExAC~gnomAD		missense variant	Y/C	60	60	1	deleterious - low confidence	0	778	possibly damaging	777	24001	likely benign	24	486	likely benign	485	815	damaging	814		-		ENST00000361147.8
rs768464858	10566611	1:154772335	1:154772335	T	A/T			-	SNP	dbSNP	Frequency~ExAC~gnomAD		missense variant	I/N	58	58	1	deleterious - low confidence	0	117	benign	116	29001	likely benign	29	841	likely disease causing	0.84	957	damaging	956		-		ENST00000361147.8
rs1484455009	51870524	1:154772338	1:154772338	T	C/T			-	SNP	dbSNP	Frequency~gnomAD		missense variant	R/H	57	57	1	deleterious - low confidence	0	999	probably damaging	998	28001	likely benign	28	970	likely disease causing	969	978	damaging	977		-		ENST00000361147.8
rs1648597528	63696075	1:154772339	1:154772339	A	G/A			-	SNP	dbSNP	Frequency		missense variant	R/C	57	57	1	deleterious - low confidence	0	1001	probably damaging	1	32001	likely deleterious	32	964	likely disease causing	963	982	damaging	981		-		ENST00000361147.8
rs776194606	11171461	1:154772342	1:154772342	T	C/T			-	SNP	dbSNP	Frequency~ExAC		missense variant	E/K	56	56	11	deleterious - low confidence	0.01	56	benign	55	25001	likely benign	25	905	likely disease causing	904	956	damaging	955		-		ENST00000361147.8
rs913636248	14243385	1:154772343	1:154772343	A	G/A/C/T			-	SNP	dbSNP	Frequency~TOPMed~gnomAD		synonymous variant	Y	55	55		-			-			-			-			-			-		ENST00000361147.8
rs913636248	14243385	1:154772343	1:154772343	C	G/A/C/T			-	SNP	dbSNP	Frequency~TOPMed~gnomAD		stop gained	Y/*	55	55		-			-			-			-			-			-		ENST00000361147.8
rs913636248	14243385	1:154772343	1:154772343	T	G/A/C/T			-	SNP	dbSNP	Frequency~TOPMed~gnomAD		stop gained	Y/*	55	55		-			-			-			-			-			-		ENST00000361147.8
rs2101839785	87305941	1:154772344	1:154772344	C	T/C			-	SNP	dbSNP	Frequency		missense variant	Y/C	55	55	21	deleterious - low confidence	0.02	13	benign	12	22001	likely benign	22	352	likely benign	351	597	damaging	596		-		ENST00000361147.8
rs1250219419	33103120	1:154772345	1:154772345	G	A/G			-	SNP	dbSNP	Frequency~gnomAD		missense variant	Y/H	55	55	1	deleterious - low confidence	0	192	benign	191	24001	likely benign	24	525	likely disease causing	524	891	damaging	0.89		-		ENST00000361147.8
rs761545559	10024903	1:154772347	1:154772347	C	G/C/T			-	SNP	dbSNP	Frequency~ExAC~TOPMed~gnomAD		missense variant	T/S	54	54	1	deleterious - low confidence	0	486	possibly damaging	485	23001	likely benign	23	923	likely disease causing	922	949	damaging	948		-		ENST00000361147.8
rs761545559	10024903	1:154772347	1:154772347	T	G/C/T			-	SNP	dbSNP	Frequency~ExAC~TOPMed~gnomAD		missense variant	T/N	54	54	1	deleterious - low confidence	0	607	possibly damaging	606	26001	likely benign	26	871	likely disease causing	0.87	974	damaging	973		-		ENST00000361147.8
rs751983692	9275557	1:154772349	1:154772349-154772350	CACTGTGCCTTGGTCTTAGCGGGGGCTTGTGACCCA	CA/CACTGTGCCTTGGTCTTAGCGGGGGCTTGTGACCCA			-	indel	dbSNP	Frequency~ExAC		frameshift variant	M/MGHKPPLRPRHSX	53	53		-			-			-			-			-			-		ENST00000361147.8
rs1557968308	53390261	1:154772351	1:154772351	C	T/C			-	SNP	dbSNP	Frequency		missense variant	M/V	53	53	1	deleterious - low confidence	0	369	benign	368	23001	likely benign	23	972	likely disease causing	971	947	damaging	946		-		ENST00000361147.8
rs769288919	10631257	1:154772360	1:154772360	A	G/A/T			-	SNP	dbSNP	Frequency~ExAC~TOPMed~gnomAD		missense variant	R/W	50	50	1	deleterious - low confidence	0	996	probably damaging	995	26001	likely benign	26	926	likely disease causing	925	977	damaging	976		-		ENST00000361147.8
rs769288919	10631257	1:154772360	1:154772360	T	G/A/T			-	SNP	dbSNP	Frequency~ExAC~TOPMed~gnomAD		synonymous variant	R	50	50		-			-			-			-			-			-		ENST00000361147.8
rs1238782069	32184202	1:154772371	1:154772371	A	G/A			-	SNP	dbSNP	Frequency~TOPMed~gnomAD		missense variant	A/V	46	46	1	deleterious - low confidence	0	486	possibly damaging	485	24001	likely benign	24	906	likely disease causing	905	966	damaging	965		-		ENST00000361147.8
rs1453830866	49420638	1:154772372	1:154772372	T	C/T			-	SNP	dbSNP	Frequency~TOPMed~gnomAD		missense variant	A/T	46	46	1	deleterious - low confidence	0	723	possibly damaging	722	25001	likely benign	25	950	likely disease causing	949	975	damaging	974		-		ENST00000361147.8
rs1571260285	55275572	1:154772374	1:154772374	T	C/T			-	SNP	dbSNP	Cited~Phenotype_or_Disease	pathogenic	missense variant	G/D	45	45	1	deleterious - low confidence	0	924	probably damaging	923	26001	likely benign	26	924	likely disease causing	923	968	damaging	967		-		ENST00000361147.8
rs772849147	10909464	1:154772375	1:154772375	T	C/T			-	SNP	dbSNP	Frequency~ExAC~TOPMed~gnomAD		missense variant	G/S	45	45	1	deleterious - low confidence	0	489	possibly damaging	488	24001	likely benign	24	825	likely disease causing	824	960	damaging	959		-		ENST00000361147.8
rs767055276	10456433	1:154772377	1:154772377	C	T/C			-	SNP	dbSNP	Frequency~ExAC~gnomAD		missense variant	N/S	44	44	1	deleterious - low confidence	0	339	benign	338	24001	likely benign	24	821	likely disease causing	0.82	951	damaging	0.95		-		ENST00000361147.8
rs1397836050	44936904	1:154772381	1:154772381	T	C/T			-	SNP	dbSNP	Frequency~TOPMed~gnomAD		missense variant	D/N	43	43	1	deleterious - low confidence	0	155	benign	154	26001	likely benign	26	723	likely disease causing	722	967	damaging	966		-		ENST00000361147.8
rs1291721595	36430802	1:154772387	1:154772387	G	C/G/T			-	SNP	dbSNP	Frequency~TOPMed		missense variant	V/L	41	41	51	deleterious - low confidence	0.05	6	benign	5	20001	likely benign	20	430	likely benign	429	665	damaging	664		-		ENST00000361147.8
rs1291721595	36430802	1:154772387	1:154772387	T	C/G/T			-	SNP	dbSNP	Frequency~TOPMed		missense variant	V/M	41	41	621	tolerated - low confidence	0.62	18	benign	17	22001	likely benign	22	371	likely benign	0.37	424	tolerated	423		-		ENST00000361147.8
rs767904708	10522824	1:154772391	1:154772391	A	G/A/T			-	SNP	dbSNP	Frequency~ExAC~TOPMed~gnomAD		splice region variant~synonymous variant	L	39	39		-			-			-			-			-			-		ENST00000361147.8
rs767904708	10522824	1:154772391	1:154772391	T	G/A/T			-	SNP	dbSNP	Frequency~ExAC~TOPMed~gnomAD		splice region variant~synonymous variant	L	39	39		-			-			-			-			-			-		ENST00000361147.8
rs1648601401	63699925	1:154772392	1:154772392	T	A/T			-	SNP	dbSNP	Frequency~TOPMed		missense variant~splice region variant	L/H	39	39	1	deleterious - low confidence	0	999	probably damaging	998	29001	likely benign	29	973	likely disease causing	972	982	damaging	981		-		ENST00000361147.8
COSV99678115	1161159609	1:154772392	1:154772392	COSMIC_MUTATION	COSMIC_MUTATION			-	somatic SNV	COSMIC	Phenotype_or_Disease		splice region variant~coding sequence variant		39	39		-			-			-			-			-			-		ENST00000361147.8
rs1216920485	30427972	1:154772394	1:154772394	T	C/T			-	SNP	dbSNP	Frequency~gnomAD		splice acceptor variant					-			-			-			-			-			-		ENST00000361147.8
COSV99678373	1161159619	1:154772394	1:154772394	COSMIC_MUTATION	COSMIC_MUTATION			-	somatic SNV	COSMIC	Phenotype_or_Disease		splice acceptor variant					-			-			-			-			-			-		ENST00000361147.8
rs1362042748	42072213	1:154772396	1:154772396	A	G/A			-	SNP	dbSNP	Frequency~TOPMed		splice region variant~splice polypyrimidine tract variant~intron variant					-			-			-			-			-			-		ENST00000361147.8
rs1648601680	63700201	1:154772397	1:154772397	T	G/T			-	SNP	dbSNP	Frequency~TOPMed		splice region variant~splice polypyrimidine tract variant~intron variant					-			-			-			-			-			-		ENST00000361147.8
rs1302736757	37316763	1:154772399	1:154772399-154772401	GG	GGG/GG			-	indel	dbSNP	Frequency~TOPMed~gnomAD		splice region variant~splice polypyrimidine tract variant~intron variant					-			-			-			-			-			-		ENST00000361147.8
rs1312449691	38095923	1:154772400	1:154772400	A	G/A			-	SNP	dbSNP	Frequency~gnomAD		splice region variant~splice polypyrimidine tract variant~intron variant					-			-			-			-			-			-		ENST00000361147.8
rs1203369792	29338122	1:154772401	1:154772401	A	G/A			-	SNP	dbSNP	Frequency~gnomAD		splice region variant~splice polypyrimidine tract variant~intron variant					-			-			-			-			-			-		ENST00000361147.8
COSV55214355	1161159627	1:154772401	1:154772401	COSMIC_MUTATION	COSMIC_MUTATION			-	somatic SNV	COSMIC	Phenotype_or_Disease		splice region variant~splice polypyrimidine tract variant~intron variant					-			-			-			-			-			-		ENST00000361147.8
rs1650922546	66002459	1:154822081	1:154822081	A	G/A			-	SNP	dbSNP	Frequency~TOPMed~gnomAD		splice region variant~intron variant					-			-			-			-			-			-		ENST00000361147.8
rs34466713	775921	1:154822084	1:154822084-154822085	C	CC/C			-	indel	dbSNP			splice donor 5th base variant~intron variant					-			-			-			-			-			-		ENST00000361147.8
COSV104549263	1161163559	1:154822089	1:154822089	COSMIC_MUTATION	COSMIC_MUTATION			-	somatic SNV	COSMIC	Phenotype_or_Disease		splice region variant~coding sequence variant		38	38		-			-			-			-			-			-		ENST00000361147.8
rs1391743478	44450200	1:154822094	1:154822094	T	C/T			-	SNP	dbSNP	Frequency~gnomAD		missense variant	V/I	37	37	681	tolerated - low confidence	0.68	22	benign	21	18001	likely benign	18	291	likely benign	0.29	601	damaging	0.6		-		ENST00000361147.8
rs760112555	9912327	1:154822099	1:154822099	G	C/G/T			-	SNP	dbSNP	Frequency~ExAC~TOPMed~gnomAD		missense variant	R/P	35	35	1	deleterious - low confidence	0	970	probably damaging	969	29001	likely benign	29	906	likely disease causing	905	969	damaging	968		-		ENST00000361147.8
rs760112555	9912327	1:154822099	1:154822099	T	C/G/T			-	SNP	dbSNP	Frequency~ExAC~TOPMed~gnomAD		missense variant	R/H	35	35	1	deleterious - low confidence	0	425	benign	424	25001	likely benign	25	762	likely disease causing	761	962	damaging	961		-		ENST00000361147.8
rs775927958	11150385	1:154822100	1:154822100	A	G/A			-	SNP	dbSNP	Frequency~ExAC~gnomAD		missense variant	R/C	35	35	1	deleterious - low confidence	0	299	benign	298	25001	likely benign	25	849	likely disease causing	848	949	damaging	948		-		ENST00000361147.8
rs760891294	9973398	1:154822102	1:154822102	A	G/A			-	SNP	dbSNP	Frequency~ExAC~gnomAD		missense variant	T/I	34	34	1	deleterious - low confidence	0	14	benign	13	25001	likely benign	25	583	likely disease causing	582	816	damaging	815		-		ENST00000361147.8
rs1171173045	26752931	1:154822103	1:154822103	C	T/C			-	SNP	dbSNP	Frequency~gnomAD		missense variant	T/A	34	34	1001	tolerated - low confidence	1	1	benign	0	19001	likely benign	19	307	likely benign	306	353	tolerated	352		-		ENST00000361147.8
rs764366056	10246099	1:154822112	1:154822112	T	C/T			-	SNP	dbSNP	Frequency~ExAC~TOPMed~gnomAD		missense variant	A/T	31	31	11	deleterious - low confidence	0.01	132	benign	131	24001	likely benign	24	622	likely disease causing	621	844	damaging	843		-		ENST00000361147.8
rs757374968	9697822	1:154822156	1:154822156	T	C/T			-	SNP	dbSNP	Frequency~Phenotype_or_Disease~ExAC~gnomAD	uncertain significance	missense variant	C/Y	16	16	1	deleterious - low confidence	0	961	probably damaging	0.96	27001	likely benign	27	964	likely disease causing	963	970	damaging	969		-		ENST00000361147.8
rs765321692	10320511	1:154822165	1:154822165	A	G/A			-	SNP	dbSNP	Frequency~Phenotype_or_Disease~ExAC~TOPMed	uncertain significance	missense variant	A/V	13	13	1	deleterious - low confidence	0	339	benign	338	25001	likely benign	25	721	likely disease causing	0.72	917	damaging	916		-		ENST00000361147.8
rs754945314	9507318	1:154822171	1:154822171	A	G/A			-	SNP	dbSNP	Frequency~ExAC~gnomAD		missense variant	S/L	11	11	1	deleterious - low confidence	0	1001	probably damaging	1	32001	likely deleterious	32	901	likely disease causing	0.9	975	damaging	974		-		ENST00000361147.8
rs1557993123	53415209	1:154822172	1:154822172	G	A/G			-	SNP	dbSNP	Phenotype_or_Disease	uncertain significance	missense variant	S/P	11	11	1	deleterious - low confidence	0	1001	probably damaging	1	29001	likely benign	29	882	likely disease causing	881	959	damaging	958		-		ENST00000361147.8
rs142476638	2187012	1:154822173	1:154822173	T	A/T			-	SNP	dbSNP	Frequency~1000Genomes~ESP~ExAC~TOPMed~gnomAD		missense variant	F/L	10	10	1	deleterious - low confidence	0	213	benign	212	24001	likely benign	24	474	likely benign	473	790	damaging	789		-		ENST00000361147.8
rs1650926271	66006152	1:154822176	1:154822176	T	C/T			-	SNP	dbSNP	Frequency		missense variant	M/I	9	9	11	deleterious - low confidence	0.01	7	benign	6	23001	likely benign	23	452	likely benign	451	760	damaging	759		-		ENST00000361147.8
rs1227114832	31247444	1:154822178	1:154822178	C	T/C			-	SNP	dbSNP	Frequency~gnomAD		missense variant	M/V	9	9	1	deleterious - low confidence	0	7	benign	6	20001	likely benign	20	523	likely disease causing	522	736	damaging	735		-		ENST00000361147.8
rs1650926636	66006511	1:154822181	1:154822181	T	A/T			-	SNP	dbSNP	Frequency~TOPMed		missense variant	S/T	8	8	1	deleterious - low confidence	0	983	probably damaging	982	26001	likely benign	26	893	likely disease causing	892	956	damaging	955		-		ENST00000361147.8
rs748029142	8965042	1:154822182	1:154822182	A	G/A			-	SNP	dbSNP	Frequency~ExAC~TOPMed~gnomAD		splice region variant~synonymous variant	D	7	7		-			-			-			-			-			-		ENST00000361147.8
rs1473194402	50968901	1:154822183	1:154822183	A	T/A			-	SNP	dbSNP	Frequency~TOPMed		missense variant~splice region variant	D/V	7	7	11	deleterious - low confidence	0.01	144	benign	143	23001	likely benign	23	572	likely disease causing	571	803	damaging	802		-		ENST00000361147.8
COSV55216687	1161163848	1:154822183	1:154822183	COSMIC_MUTATION	COSMIC_MUTATION			-	somatic SNV	COSMIC	Phenotype_or_Disease		splice region variant~coding sequence variant		7	7		-			-			-			-			-			-		ENST00000361147.8
COSV55217718	1161163880	1:154822184	1:154822184	COSMIC_MUTATION	COSMIC_MUTATION			-	somatic SNV	COSMIC	Phenotype_or_Disease		splice region variant~coding sequence variant		7	7		-			-			-			-			-			-		ENST00000361147.8
COSV55215451	1161163866	1:154822184	1:154822184	COSMIC_MUTATION	COSMIC_MUTATION			-	somatic SNV	COSMIC	Phenotype_or_Disease		splice region variant~coding sequence variant		7	7		-			-			-			-			-			-		ENST00000361147.8
COSV104549199	1161163891	1:154822185	1:154822185	COSMIC_MUTATION	COSMIC_MUTATION			-	somatic SNV	COSMIC	Phenotype_or_Disease		splice acceptor variant					-			-			-			-			-			-		ENST00000361147.8
rs1322427439	38895496	1:154822188	1:154822188	CC	C/CC			-	indel	dbSNP	Frequency~gnomAD		splice region variant~splice polypyrimidine tract variant~intron variant					-			-			-			-			-			-		ENST00000361147.8
rs755860167	9578856	1:154822190	1:154822190	A	G/A			-	SNP	dbSNP	Frequency~ExAC~gnomAD		splice region variant~splice polypyrimidine tract variant~intron variant					-			-			-			-			-			-		ENST00000361147.8
rs1258094278	33734356	1:154822191	1:154822191	C	G/C			-	SNP	dbSNP	Frequency~TOPMed		splice region variant~splice polypyrimidine tract variant~intron variant					-			-			-			-			-			-		ENST00000361147.8
rs1650927374	66007240	1:154822192	1:154822192	T	A/T			-	SNP	dbSNP	Frequency		splice region variant~splice polypyrimidine tract variant~intron variant					-			-			-			-			-			-		ENST00000361147.8
rs1439737187	48292194	1:154859688	1:154859688	T	C/T			-	SNP	dbSNP	Frequency~gnomAD		splice region variant~intron variant					-			-			-			-			-			-		ENST00000361147.8
rs200223771	3767232	1:154859690	1:154859690	T	C/T			-	SNP	dbSNP	Frequency~TOPMed		splice donor 5th base variant~intron variant					-			-			-			-			-			-		ENST00000361147.8
rs1171657052	26791835	1:154859693	1:154859693	C	A/C			-	SNP	dbSNP	Frequency~gnomAD		splice donor variant					-			-			-			-			-			-		ENST00000361147.8
rs753646576	9405427	1:154859694	1:154859694	G	C/G/T			-	SNP	dbSNP	Frequency~ExAC~TOPMed~gnomAD		splice donor variant					-			-			-			-			-			-		ENST00000361147.8
rs753646576	9405427	1:154859694	1:154859694	T	C/G/T			-	SNP	dbSNP	Frequency~ExAC~TOPMed~gnomAD		splice donor variant					-			-			-			-			-			-		ENST00000361147.8
rs1415787795	46373433	1:154859695	1:154859695	T	C/T			-	SNP	dbSNP	Frequency~gnomAD		splice region variant~synonymous variant	K	6	6		-			-			-			-			-			-		ENST00000361147.8
COSV55211982	1161167401	1:154859695	1:154859695	COSMIC_MUTATION	COSMIC_MUTATION			-	somatic SNV	COSMIC	Phenotype_or_Disease		splice region variant~coding sequence variant		6	6		-			-			-			-			-			-		ENST00000361147.8
rs541371924	5751004	1:154859700	1:154859700	C	T/C			-	SNP	dbSNP	Frequency~ExAC~TOPMed~gnomAD		missense variant	I/V	5	5	711	tolerated - low confidence	0.71	1	benign	0	2001	likely benign	2	209	likely benign	208	699	damaging	698		-		ENST00000361147.8
rs139272077	1980789	1:154859702	1:154859702	T	G/T			-	SNP	dbSNP	Frequency~1000Genomes~ESP~ExAC~TOPMed~gnomAD		missense variant	P/H	4	4	41	deleterious - low confidence	0.04	152	benign	151	6001	likely benign	6	319	likely benign	318	839	damaging	838		-		ENST00000361147.8
rs771451565	10799927	1:154859703	1:154859703	A	G/A			-	SNP	dbSNP	Frequency~ExAC~TOPMed~gnomAD		missense variant	P/S	4	4	561	tolerated - low confidence	0.56	13	benign	12	3001	likely benign	3	283	likely benign	282	670	damaging	669		-		ENST00000361147.8
rs949587411	17071322	1:154859705	1:154859705	T	C/T			-	SNP	dbSNP	Frequency~TOPMed		missense variant	R/K	3	3	321	tolerated - low confidence	0.32	4	benign	3	1001	likely benign	1	178	likely benign	177	447	tolerated	446		-		ENST00000361147.8
rs1379239444	43448894	1:154859711	1:154859711	T	A/T			-	SNP	dbSNP	Frequency~gnomAD		start lost	M/K	1	1	11	deleterious - low confidence	0.01	1	benign	0	3001	likely benign	3	230	likely benign	229	724	damaging	723		-		ENST00000361147.8
rs1332538940	39705176	1:154702959	1:154702959	A	G/A			-	SNP	dbSNP	Frequency~TOPMed~gnomAD		splice region variant~splice polypyrimidine tract variant~intron variant~non coding transcript variant					-			-			-			-			-			-		ENST00000515643.1
rs1557931468	53354056	1:154702960	1:154702960	G	A/G			-	SNP	dbSNP			splice region variant~splice polypyrimidine tract variant~intron variant~non coding transcript variant					-			-			-			-			-			-		ENST00000515643.1
COSV99677643	1161148721	1:154707668	1:154707668	COSMIC_MUTATION	COSMIC_MUTATION			-	somatic SNV	COSMIC	Phenotype_or_Disease		splice region variant~intron variant~non coding transcript variant					-			-			-			-			-			-		ENST00000515643.1
rs1699991127	83103615	1:154707677	1:154707677	C	T/C			-	SNP	dbSNP	Frequency~TOPMed~gnomAD		splice region variant~non coding transcript exon variant					-			-			-			-			-			-		ENST00000515643.1
rs534261428	5191928	1:154707678	1:154707678	A	G/A			-	SNP	dbSNP	Frequency~1000Genomes		splice region variant~non coding transcript exon variant					-			-			-			-			-			-		ENST00000515643.1
rs1699993076	83103658	1:154707782	1:154707782	G	T/G			-	SNP	dbSNP	Frequency		splice acceptor variant~non coding transcript variant					-			-			-			-			-			-		ENST00000515643.1
rs1003338170	21294794	1:154707783	1:154707783	G	A/G			-	SNP	dbSNP			splice region variant~splice polypyrimidine tract variant~intron variant~non coding transcript variant					-			-			-			-			-			-		ENST00000515643.1
rs1699993161	83103661	1:154707784	1:154707784	C	A/C			-	SNP	dbSNP	Frequency~TOPMed		splice region variant~splice polypyrimidine tract variant~intron variant~non coding transcript variant					-			-			-			-			-			-		ENST00000515643.1
rs1699996357	83103735	1:154707980	1:154707980	T	C/T			-	SNP	dbSNP	Frequency		intron variant~non coding transcript variant					-			-			-			-			-			-		ENST00000515643.1
rs1699996477	83103738	1:154707986	1:154707986	G	C/G			-	SNP	dbSNP	Frequency~TOPMed		intron variant~non coding transcript variant					-			-			-			-			-			-		ENST00000515643.1
rs574750243	8372259	1:154707992	1:154707992	T	C/T			-	SNP	dbSNP	Frequency~1000Genomes~ExAC~TOPMed~gnomAD		intron variant~non coding transcript variant					-			-			-			-			-			-		ENST00000515643.1
rs1699996606	83103740	1:154707996	1:154707996	A	T/A/C			-	SNP	dbSNP	Frequency~TOPMed		intron variant~non coding transcript variant					-			-			-			-			-			-		ENST00000515643.1
rs1699996606	83103740	1:154707996	1:154707996	C	T/A/C			-	SNP	dbSNP	Frequency~TOPMed		intron variant~non coding transcript variant					-			-			-			-			-			-		ENST00000515643.1
rs996024923	20721068	1:154707999	1:154707999	T	A/T			-	SNP	dbSNP	Frequency~TOPMed		intron variant~non coding transcript variant					-			-			-			-			-			-		ENST00000515643.1
rs144072589	2289579	1:154708001	1:154708001	A	G/A/C			-	SNP	dbSNP	Frequency~ESP~ExAC~TOPMed~gnomAD		intron variant~non coding transcript variant					-			-			-			-			-			-		ENST00000515643.1
rs144072589	2289579	1:154708001	1:154708001	C	G/A/C			-	SNP	dbSNP	Frequency~ESP~ExAC~TOPMed~gnomAD		intron variant~non coding transcript variant					-			-			-			-			-			-		ENST00000515643.1
rs201808409	3880705	1:154708002	1:154708002	C	G/C			-	SNP	dbSNP	Frequency~1000Genomes		intron variant~non coding transcript variant					-			-			-			-			-			-		ENST00000515643.1
rs774384644	11029394	1:154708007	1:154708007	A	G/A			-	SNP	dbSNP	Frequency~ExAC~TOPMed~gnomAD		intron variant~non coding transcript variant					-			-			-			-			-			-		ENST00000515643.1
COSV99679195	1161149251	1:154708021	1:154708021	COSMIC_MUTATION	COSMIC_MUTATION			-	somatic SNV	COSMIC	Phenotype_or_Disease		splice donor region variant~intron variant~non coding transcript variant					-			-			-			-			-			-		ENST00000515643.1
rs920992562	14822157	1:154708025	1:154708025	T	A/T			-	SNP	dbSNP	Frequency~TOPMed~gnomAD		splice donor variant~non coding transcript variant					-			-			-			-			-			-		ENST00000515643.1
rs764160677	10229924	1:154708026	1:154708026	A	C/A			-	SNP	dbSNP	Frequency~Phenotype_or_Disease~ExAC~TOPMed~gnomAD	uncertain significance	splice donor variant~non coding transcript variant					-			-			-			-			-			-		ENST00000515643.1
COSV105057170	1161149273	1:154708026	1:154708026	COSMIC_MUTATION	COSMIC_MUTATION			-	somatic SNV	COSMIC	Phenotype_or_Disease		splice donor variant~non coding transcript variant					-			-			-			-			-			-		ENST00000515643.1
COSV55219302	1161149298	1:154708027	1:154708027	COSMIC_MUTATION	COSMIC_MUTATION			-	somatic SNV	COSMIC	Phenotype_or_Disease		splice region variant~non coding transcript exon variant					-			-			-			-			-			-		ENST00000515643.1
COSV99679020	1161149309	1:154708028	1:154708028	COSMIC_MUTATION	COSMIC_MUTATION			-	somatic SNV	COSMIC	Phenotype_or_Disease		splice region variant~non coding transcript exon variant					-			-			-			-			-			-		ENST00000515643.1
COSV55214046	1161149327	1:154708029	1:154708029	COSMIC_MUTATION	COSMIC_MUTATION			-	somatic SNV	COSMIC	Phenotype_or_Disease		splice region variant~non coding transcript exon variant					-			-			-			-			-			-		ENST00000515643.1
rs76925601	1306701	1:154708031	1:154708031	G	A/G			-	SNP	dbSNP	Frequency~ESP~ExAC~TOPMed~gnomAD		non coding transcript exon variant					-			-			-			-			-			-		ENST00000515643.1
rs1435992851	47991827	1:154708041	1:154708041	T	C/T			-	SNP	dbSNP	Frequency~TOPMed		non coding transcript exon variant					-			-			-			-			-			-		ENST00000515643.1
rs200865416	3813230	1:154708047	1:154708047	C	T/C			-	SNP	dbSNP	Frequency~1000Genomes~ExAC~TOPMed~gnomAD		non coding transcript exon variant					-			-			-			-			-			-		ENST00000515643.1
rs763748485	10197534	1:154708049	1:154708049	A	G/A			-	SNP	dbSNP	Frequency~ExAC~TOPMed~gnomAD		non coding transcript exon variant					-			-			-			-			-			-		ENST00000515643.1
rs967553480	18484158	1:154708050	1:154708050	A	G/A/C			-	SNP	dbSNP	Frequency~TOPMed~gnomAD		non coding transcript exon variant					-			-			-			-			-			-		ENST00000515643.1
rs967553480	18484158	1:154708050	1:154708050	C	G/A/C			-	SNP	dbSNP	Frequency~TOPMed~gnomAD		non coding transcript exon variant					-			-			-			-			-			-		ENST00000515643.1
rs1268293186	34552871	1:154708052	1:154708052	A	G/A			-	SNP	dbSNP	Frequency~gnomAD		non coding transcript exon variant					-			-			-			-			-			-		ENST00000515643.1
rs1699998090	83103752	1:154708056	1:154708056	T	G/T			-	SNP	dbSNP	Frequency~TOPMed		non coding transcript exon variant					-			-			-			-			-			-		ENST00000515643.1
rs753486219	9392847	1:154708058	1:154708058	C	G/C			-	SNP	dbSNP	Frequency~ExAC~TOPMed~gnomAD		non coding transcript exon variant					-			-			-			-			-			-		ENST00000515643.1
rs1699998217	83103755	1:154708061	1:154708061	T	G/T			-	SNP	dbSNP	Frequency~gnomAD		non coding transcript exon variant					-			-			-			-			-			-		ENST00000515643.1
rs1571196654	55209427	1:154708062	1:154708062	G	T/G			-	SNP	dbSNP	Frequency		non coding transcript exon variant					-			-			-			-			-			-		ENST00000515643.1
rs1214606699	30241889	1:154708064	1:154708064	T	C/T			-	SNP	dbSNP	Frequency~gnomAD		non coding transcript exon variant					-			-			-			-			-			-		ENST00000515643.1
rs2101754196	87223557	1:154708065	1:154708065	A	C/A			-	SNP	dbSNP	Phenotype_or_Disease	uncertain significance	non coding transcript exon variant					-			-			-			-			-			-		ENST00000515643.1
rs1571196673	55209446	1:154708067	1:154708067	C	A/C			-	SNP	dbSNP	Frequency		non coding transcript exon variant					-			-			-			-			-			-		ENST00000515643.1
rs756801201	9652851	1:154708070	1:154708070	A	G/A			-	SNP	dbSNP	Frequency~ExAC~gnomAD		non coding transcript exon variant					-			-			-			-			-			-		ENST00000515643.1
rs978522766	19346298	1:154708071	1:154708071	A	C/A			-	SNP	dbSNP	Frequency~TOPMed~gnomAD		non coding transcript exon variant					-			-			-			-			-			-		ENST00000515643.1
rs1571196686	55209459	1:154708073	1:154708073	C	A/C			-	SNP	dbSNP	Frequency		non coding transcript exon variant					-			-			-			-			-			-		ENST00000515643.1
rs1381597874	43637699	1:154708082	1:154708082	A	C/A/T			-	SNP	dbSNP	Frequency~TOPMed~gnomAD		non coding transcript exon variant					-			-			-			-			-			-		ENST00000515643.1
rs1381597874	43637699	1:154708082	1:154708082	T	C/A/T			-	SNP	dbSNP	Frequency~TOPMed~gnomAD		non coding transcript exon variant					-			-			-			-			-			-		ENST00000515643.1
rs374192381	4372358	1:154708083	1:154708083	G	C/G			-	SNP	dbSNP	Frequency~ESP~ExAC~TOPMed~gnomAD		non coding transcript exon variant					-			-			-			-			-			-		ENST00000515643.1
rs377688678	4613140	1:154708085	1:154708085	T	C/T			-	SNP	dbSNP	Frequency~ESP~ExAC~TOPMed~gnomAD		non coding transcript exon variant					-			-			-			-			-			-		ENST00000515643.1
rs1557934781	53357271	1:154708086	1:154708086-154708088	GG	GGG/GG			-	indel	dbSNP	Frequency		non coding transcript exon variant					-			-			-			-			-			-		ENST00000515643.1
rs1193116792	28513921	1:154708086	1:154708086	A	G/A			-	SNP	dbSNP	Frequency~gnomAD		non coding transcript exon variant					-			-			-			-			-			-		ENST00000515643.1
rs756664099	9642144	1:154708089	1:154708089	T	C/T			-	SNP	dbSNP			non coding transcript exon variant					-			-			-			-			-			-		ENST00000515643.1
rs1240792645	32346128	1:154708090	1:154708090	A	C/A			-	SNP	dbSNP	Frequency~gnomAD		non coding transcript exon variant					-			-			-			-			-			-		ENST00000515643.1
rs2101754269	87223631	1:154708092	1:154708092	T	C/T			-	SNP	dbSNP	Phenotype_or_Disease	uncertain significance	non coding transcript exon variant					-			-			-			-			-			-		ENST00000515643.1
rs1699999251	83103771	1:154708093	1:154708093	C	G/C			-	SNP	dbSNP	Frequency~TOPMed		non coding transcript exon variant					-			-			-			-			-			-		ENST00000515643.1
rs1476448239	51229374	1:154708094	1:154708094	G	A/G			-	SNP	dbSNP	Frequency~gnomAD		non coding transcript exon variant					-			-			-			-			-			-		ENST00000515643.1
rs1445634628	48764089	1:154708098	1:154708098	C	T/C			-	SNP	dbSNP	Frequency~TOPMed		non coding transcript exon variant					-			-			-			-			-			-		ENST00000515643.1
rs149440400	2634272	1:154708110	1:154708110-154708125	GCTGCTGCTGCTG	GCTGCTGCTGCTGCTG/GCTGCTGCTGCTG/GCTGCTGCTGCTGCTGCTG			-	indel	dbSNP	Frequency~1000Genomes~ExAC~TOPMed~gnomAD		non coding transcript exon variant					-			-			-			-			-			-		ENST00000515643.1
rs149440400	2634272	1:154708110	1:154708110-154708125	GCTGCTGCTGCTGCTGCTG	GCTGCTGCTGCTGCTG/GCTGCTGCTGCTG/GCTGCTGCTGCTGCTGCTG			-	indel	dbSNP	Frequency~1000Genomes~ExAC~TOPMed~gnomAD		non coding transcript exon variant					-			-			-			-			-			-		ENST00000515643.1
rs1489335578	52260732	1:154708121	1:154708121	C	T/C			-	SNP	dbSNP	Frequency~TOPMed~gnomAD		non coding transcript exon variant					-			-			-			-			-			-		ENST00000515643.1
rs1699999954	83103780	1:154708122	1:154708122-154708129	GCTGGCGCTGGCGC	GCTGGCGC/GCTGGCGCTGGCGC			-	indel	dbSNP	Frequency~TOPMed~gnomAD		non coding transcript exon variant					-			-			-			-			-			-		ENST00000515643.1
rs1278239029	35349470	1:154708125	1:154708125-154708128	GGCGGCG	GGCG/GGCGGCG			-	indel	dbSNP	Frequency~TOPMed~gnomAD		non coding transcript exon variant					-			-			-			-			-			-		ENST00000515643.1
rs1167358894	26444633	1:154708127	1:154708127	A	C/A/T			-	SNP	dbSNP	Frequency~TOPMed~gnomAD		non coding transcript exon variant					-			-			-			-			-			-		ENST00000515643.1
rs1167358894	26444633	1:154708127	1:154708127	T	C/A/T			-	SNP	dbSNP	Frequency~TOPMed~gnomAD		non coding transcript exon variant					-			-			-			-			-			-		ENST00000515643.1
rs1209698715	29847416	1:154708128	1:154708128	A	G/A			-	SNP	dbSNP	Frequency~gnomAD		non coding transcript exon variant					-			-			-			-			-			-		ENST00000515643.1
rs1218890443	30585957	1:154708133	1:154708133	T	G/T			-	SNP	dbSNP	Frequency~TOPMed~gnomAD		non coding transcript exon variant					-			-			-			-			-			-		ENST00000515643.1
rs1571196847	55209620	1:154708134	1:154708134	G	T/G			-	SNP	dbSNP	Frequency		non coding transcript exon variant					-			-			-			-			-			-		ENST00000515643.1
rs1571196862	55209635	1:154708136	1:154708136	G	T/G			-	SNP	dbSNP	Frequency		non coding transcript exon variant					-			-			-			-			-			-		ENST00000515643.1
rs371429880	4182075	1:154708139	1:154708139	A	G/A			-	SNP	dbSNP	Frequency~ESP~TOPMed~gnomAD		non coding transcript exon variant					-			-			-			-			-			-		ENST00000515643.1
rs1431362926	47620717	1:154708151	1:154708151	A	G/A/T			-	SNP	dbSNP	Frequency~gnomAD		non coding transcript exon variant					-			-			-			-			-			-		ENST00000515643.1
rs1431362926	47620717	1:154708151	1:154708151	T	G/A/T			-	SNP	dbSNP	Frequency~gnomAD		non coding transcript exon variant					-			-			-			-			-			-		ENST00000515643.1
rs1283136274	35742737	1:154708152	1:154708152	T	G/T			-	SNP	dbSNP	Frequency~gnomAD		non coding transcript exon variant					-			-			-			-			-			-		ENST00000515643.1
rs1700001770	83103804	1:154708155	1:154708155	C	G/C			-	SNP	dbSNP	Frequency		non coding transcript exon variant					-			-			-			-			-			-		ENST00000515643.1
rs773185644	10935733	1:154708158	1:154708158	G	A/G/T			-	SNP	dbSNP	Frequency~ExAC~gnomAD		non coding transcript exon variant					-			-			-			-			-			-		ENST00000515643.1
rs773185644	10935733	1:154708158	1:154708158	T	A/G/T			-	SNP	dbSNP	Frequency~ExAC~gnomAD		non coding transcript exon variant					-			-			-			-			-			-		ENST00000515643.1
rs201738401	3875741	1:154708160	1:154708160	G	T/G			-	SNP	dbSNP	Frequency~1000Genomes~ExAC~TOPMed~gnomAD		non coding transcript exon variant					-			-			-			-			-			-		ENST00000515643.1
rs543914524	5951184	1:154708170	1:154708170	A	C/A/T			-	SNP	dbSNP	Frequency~1000Genomes~ExAC~TOPMed~gnomAD		non coding transcript exon variant					-			-			-			-			-			-		ENST00000515643.1
rs543914524	5951184	1:154708170	1:154708170	T	C/A/T			-	SNP	dbSNP	Frequency~1000Genomes~ExAC~TOPMed~gnomAD		non coding transcript exon variant					-			-			-			-			-			-		ENST00000515643.1
rs1571196932	55209705	1:154708173	1:154708173	G	T/G			-	SNP	dbSNP	Frequency		non coding transcript exon variant					-			-			-			-			-			-		ENST00000515643.1
rs61811431	1023660	1:154708175	1:154708175	T	A/T			-	SNP	dbSNP			non coding transcript exon variant					-			-			-			-			-			-		ENST00000515643.1
rs1204872676	29459057	1:154708179	1:154708179	C	G/C			-	SNP	dbSNP	Frequency~gnomAD		non coding transcript exon variant					-			-			-			-			-			-		ENST00000515643.1
rs1449279449	49055182	1:154708187	1:154708187	C	T/C			-	SNP	dbSNP	Frequency~gnomAD		non coding transcript exon variant					-			-			-			-			-			-		ENST00000515643.1
rs763846307	10205191	1:154708190	1:154708190	A	G/A			-	SNP	dbSNP	Frequency~ExAC~TOPMed~gnomAD		non coding transcript exon variant					-			-			-			-			-			-		ENST00000515643.1
rs1700002531	83103819	1:154708191	1:154708191	G	A/G			-	SNP	dbSNP	Frequency		non coding transcript exon variant					-			-			-			-			-			-		ENST00000515643.1
rs1474235878	51053019	1:154708205	1:154708205	G	A/G			-	SNP	dbSNP	Frequency~gnomAD		non coding transcript exon variant					-			-			-			-			-			-		ENST00000515643.1
rs776316771	11181079	1:154708209	1:154708209	C	G/C			-	SNP	dbSNP	Frequency~ExAC~gnomAD		non coding transcript exon variant					-			-			-			-			-			-		ENST00000515643.1
rs1469459005	50670166	1:154708217	1:154708217	C	A/C			-	SNP	dbSNP	Frequency~gnomAD		non coding transcript exon variant					-			-			-			-			-			-		ENST00000515643.1
rs1700002987	83103828	1:154708220	1:154708220	G	T/G			-	SNP	dbSNP	Frequency		non coding transcript exon variant					-			-			-			-			-			-		ENST00000515643.1
rs1700003058	83103830	1:154708222	1:154708222	G	T/G			-	SNP	dbSNP	Frequency		non coding transcript exon variant					-			-			-			-			-			-		ENST00000515643.1
rs761396508	10013178	1:154708223	1:154708223	A	T/A			-	SNP	dbSNP	Frequency~ExAC~TOPMed~gnomAD		non coding transcript exon variant					-			-			-			-			-			-		ENST00000515643.1
rs1332538940	39705176	1:154702959	1:154702959	A	G/A			-	SNP	dbSNP	Frequency~TOPMed~gnomAD		3 prime UTR variant					-			-			-			-			-			-		ENST00000618040.4
rs1557931468	53354056	1:154702960	1:154702960	G	A/G			-	SNP	dbSNP			3 prime UTR variant					-			-			-			-			-			-		ENST00000618040.4
COSV99677643	1161148721	1:154707668	1:154707668	COSMIC_MUTATION	COSMIC_MUTATION			-	somatic SNV	COSMIC	Phenotype_or_Disease		3 prime UTR variant					-			-			-			-			-			-		ENST00000618040.4
rs1699991127	83103615	1:154707677	1:154707677	C	T/C			-	SNP	dbSNP	Frequency~TOPMed~gnomAD		3 prime UTR variant					-			-			-			-			-			-		ENST00000618040.4
rs534261428	5191928	1:154707678	1:154707678	A	G/A			-	SNP	dbSNP	Frequency~1000Genomes		3 prime UTR variant					-			-			-			-			-			-		ENST00000618040.4
rs1699993076	83103658	1:154707782	1:154707782	G	T/G			-	SNP	dbSNP	Frequency		3 prime UTR variant					-			-			-			-			-			-		ENST00000618040.4
rs1003338170	21294794	1:154707783	1:154707783	G	A/G			-	SNP	dbSNP			3 prime UTR variant					-			-			-			-			-			-		ENST00000618040.4
rs1699993161	83103661	1:154707784	1:154707784	C	A/C			-	SNP	dbSNP	Frequency~TOPMed		3 prime UTR variant					-			-			-			-			-			-		ENST00000618040.4
rs1699996357	83103735	1:154707980	1:154707980	T	C/T			-	SNP	dbSNP	Frequency		missense variant	C/Y	746	746	1	deleterious - low confidence	0	1	unknown	0	23001	likely benign	23	469	likely benign	468	773	damaging	772		-		ENST00000618040.4
rs1699996477	83103738	1:154707986	1:154707986	G	C/G			-	SNP	dbSNP	Frequency~TOPMed		missense variant	S/T	744	744	1	deleterious - low confidence	0	1	unknown	0	23001	likely benign	23	360	likely benign	359	788	damaging	787		-		ENST00000618040.4
rs574750243	8372259	1:154707992	1:154707992	T	C/T			-	SNP	dbSNP	Frequency~1000Genomes~ExAC~TOPMed~gnomAD		missense variant	S/N	742	742	1	deleterious - low confidence	0	16	benign	15	24001	likely benign	24	397	likely benign	396	875	damaging	874		-		ENST00000618040.4
rs1699996606	83103740	1:154707996	1:154707996	A	T/A/C			-	SNP	dbSNP	Frequency~TOPMed		missense variant	T/S	741	741	11	deleterious - low confidence	0.01	4	benign	3	23001	likely benign	23	418	likely benign	417	723	damaging	722		-		ENST00000618040.4
rs1699996606	83103740	1:154707996	1:154707996	C	T/A/C			-	SNP	dbSNP	Frequency~TOPMed		missense variant	T/A	741	741	11	deleterious - low confidence	0.01	1	benign	0	23001	likely benign	23	477	likely benign	476	732	damaging	731		-		ENST00000618040.4
rs996024923	20721068	1:154707999	1:154707999	T	A/T			-	SNP	dbSNP	Frequency~TOPMed		missense variant	Y/N	740	740	321	tolerated - low confidence	0.32	1	benign	0	22001	likely benign	22	369	likely benign	368	641	damaging	0.64		-		ENST00000618040.4
rs144072589	2289579	1:154708001	1:154708001	A	G/A/C			-	SNP	dbSNP	Frequency~ESP~ExAC~TOPMed~gnomAD		missense variant	P/L	739	739	1	deleterious - low confidence	0	1	benign	0	26001	likely benign	26	464	likely benign	463	866	damaging	865		-		ENST00000618040.4
rs144072589	2289579	1:154708001	1:154708001	C	G/A/C			-	SNP	dbSNP	Frequency~ESP~ExAC~TOPMed~gnomAD		missense variant	P/R	739	739	1	deleterious - low confidence	0	1	benign	0	26001	likely benign	26	507	likely disease causing	506	894	damaging	893		-		ENST00000618040.4
rs201808409	3880705	1:154708002	1:154708002	C	G/C			-	SNP	dbSNP	Frequency~1000Genomes		missense variant	P/A	739	739	1	deleterious - low confidence	0	1	benign	0	23001	likely benign	23	383	likely benign	382	771	damaging	0.77		-		ENST00000618040.4
rs774384644	11029394	1:154708007	1:154708007	A	G/A			-	SNP	dbSNP	Frequency~ExAC~TOPMed~gnomAD		missense variant	P/L	737	737	1	deleterious - low confidence	0	1	benign	0	24001	likely benign	24	418	likely benign	417	856	damaging	855		-		ENST00000618040.4
COSV99679195	1161149251	1:154708021	1:154708021	COSMIC_MUTATION	COSMIC_MUTATION			-	somatic SNV	COSMIC	Phenotype_or_Disease		coding sequence variant		732	732		-			-			-			-			-			-		ENST00000618040.4
rs920992562	14822157	1:154708025	1:154708025	T	A/T			-	SNP	dbSNP	Frequency~TOPMed~gnomAD		missense variant	V/D	731	731	1	deleterious - low confidence	0	818	possibly damaging	817	28001	likely benign	28	385	likely benign	384	698	damaging	697		-		ENST00000618040.4
rs764160677	10229924	1:154708026	1:154708026	A	C/A			-	SNP	dbSNP	Frequency~Phenotype_or_Disease~ExAC~TOPMed~gnomAD	uncertain significance	missense variant	V/F	731	731	1	deleterious - low confidence	0	752	possibly damaging	751	27001	likely benign	27	408	likely benign	407	517	damaging	516		-		ENST00000618040.4
COSV105057170	1161149273	1:154708026	1:154708026	COSMIC_MUTATION	COSMIC_MUTATION			-	somatic SNV	COSMIC	Phenotype_or_Disease		coding sequence variant		731	731		-			-			-			-			-			-		ENST00000618040.4
COSV55219302	1161149298	1:154708027	1:154708027	COSMIC_MUTATION	COSMIC_MUTATION			-	somatic SNV	COSMIC	Phenotype_or_Disease		coding sequence variant		730	730		-			-			-			-			-			-		ENST00000618040.4
COSV99679020	1161149309	1:154708028	1:154708028	COSMIC_MUTATION	COSMIC_MUTATION			-	somatic SNV	COSMIC	Phenotype_or_Disease		coding sequence variant		730	730		-			-			-			-			-			-		ENST00000618040.4
[truncated: 804 more rows]
